# Supplementary material for: Genomic epidemiology and antibiotic susceptibility profiling of uropathogenic Escherichia coli among children in the United States
Source: mSphere. 2023 Aug 15;8(5):e00184-23. doi: 10.1128/msphere.00184-23 (PMC10597468; doi:10.1128/msphere.00184-23)
Supplement: Supplemental Tables — Tables S1-S7. [file msphere.00184-23-s0002.xlsx]

## Sheet: Supplemental Table S1
Supplemental Table S1: Overview of isolates included in study.
Details of the 103 isolates selected for the study, including the reason for their inclusion.
E. coli sample ID	The U.S. state of the hospital at which the sample was isolated	Collection year	Sequence type (using ARIBA/EnteroBase). * indicates there was uncertainty in the call)	The dominant sequence type of the phylogenetic clade the isolate is found in (based on phylogeny)	Phylogroup	In silico prediction of serotype (using SRST2/EcOH database)	Diagnoses based on early scan	Reason for Study Inclusion	Included in analysis of cystitis vs pyelonephritis (61 originally sequenced; 57 used in final analysis)	included in analysis of ST-131 (48 initially sequenced; 27 used in final analysis)
C7004	OH	2012	144	ST144 clade	B2	O16:H6	NA	O16		Removed: not ST-131 by genomic analysis
D9009	Washington DC	2012	69	ST69 clade	D	O17:H18	Cystitis	Febrile cystitis	Yes
D9011	Washington DC	2012	95	ST95 clade	B2	O2:H7	Cystitis	Febrile cystitis	Yes
D9017	Washington DC	2013	2626	ST144 clade	B2	O16:H6	Pyelonephritis	O16, pyelonephritis	Yes	Removed: not ST-131 by genomic analysis
D9020	Washington DC	2013	73	ST73 clade	B2	O6:H1	Cystitis	Afebrile cystitis	Yes
P1016	PA	2011	69	ST69 clade	D	O17:H18	Pyelonephritis	Pyelonephritis	Yes
P1017	PA	2011	404	Other	B2	O75:H5	Pyelonephritis	Pyelonephritis	Yes
P1029	PA	2012	95	ST95 clade	B2	O1:H7	Cystitis	Febrile cystitis	Yes
P1033	PA	2012	131	ST131 clade	B2	Onovel31:H4	Cystitis	Afebrile cystitis	Yes	Yes (added sample from cystitis vs pyelonephritis study based on ST-131)
P1035	PA	2012	144	ST144 clade	B2	O16:H6	Pyelonephritis	Pyelonephritis	Yes
P1036	PA	2013	69	ST69 clade	D	O153-like:H2	Cystitis	Febrile cystitis	Yes
P1039	PA	2013	144	ST144 clade	B2	O16:H6	NA	O16		Removed: not ST-131 by genomic analysis
P1050	PA	2013	70*	NA	NA	NA	Cystitis	Afebrile cystitis	Removed: intra-genus contamination
P1054	PA	2014	131	ST131 clade	B2	Onovel31:H4	NA	O25		Yes
P1055	PA	2014	1193	Other	B2	O75:H5	Cystitis	Afebrile cystitis	Yes
P1061	PA	2014	131	ST131 clade	B2	Onovel31:H4	Cystitis	O25, afebrile cystitis	Yes	Yes
P1063	PA	2014	131	ST131 clade	B2	Onovel31:H4	NA	O25		Yes
P1075-2	PA	2015	131	ST131 clade	B2	O16:H5	NA	O16		Yes
P1077	PA	2016	131	ST131 clade	B2	O16:H5	NA	O16		Yes
P4001	PA	2011	73	ST73 clade	B2	O18:H1	Pyelonephritis	Pyelonephritis	Yes
P6004	PA	2012	95	ST95 clade	B2	O1:H7	Cystitis	Febrile cystitis	Yes
P6021	PA	2012	69	ST69 clade	D	O17:H18	Cystitis	Febrile cystitis	Yes
P6028	PA	2012	2604	Other	B2	O4:H5	Cystitis	Febrile cystitis	Yes
P6034	PA	2012	95	ST95 clade	B2	O1:H1	Pyelonephritis	Pyelonephritis	Yes
P6035	PA	2012	95	ST95 clade	B2	O2:H7	Cystitis	Febrile cystitis	Yes
P6036	PA	2012	95	ST95 clade	B2	O1:H7	Cystitis	Febrile cystitis	Yes
P6045	PA	2012	144	ST144 clade	B2	O16:H6	Cystitis	O16, febrile cystitis	Yes	Removed: not ST-131 by genomic analysis
P6046	PA	2012	12	Other	B2	O4:H1	Cystitis	Febrile cystitis	Yes
P6050	PA	2012	95	ST95 clade	B2	O1:H7	Cystitis	Febrile cystitis	Yes
P6051	PA	2012	73	ST73 clade	B2	O6:H1	Cystitis	Febrile cystitis	Yes
P6053	PA	2012	Novel	Other	B2	O?:H31	Cystitis	Febrile cystitis	Yes
P6054	PA	2012	73	ST73 clade	B2	O6:H1	Cystitis	Febrile cystitis	Yes
P6066	PA	2012	131	ST131 clade	B2	O?:H5	Cystitis	Febrile cystitis	Yes	Yes (added sample from cystitis vs pyelonephritis study based on ST-131)
P6067	PA	2012	95	ST95 clade	B2	O1:H7	Cystitis	Febrile cystitis	Yes
P6073	PA	2012	95	ST95 clade	B2	O2:H7	Cystitis	Afebrile cystitis	Yes
P6076	PA	2012	NA	NA	NA	NA	Cystitis	Febrile cystitis	Removed: poor sequencing yield
P6084	PA	2012	131	ST131 clade	B2	Onovel31:H4	NA	O25		Yes
P6086	PA	2012	95	ST95 clade	B2	O2:H4	Pyelonephritis	Pyelonephritis	Yes
P6087	PA	2012	69	ST69 clade	D	Onovel31:H18	NA	O25		Removed: not ST-131 by genomic analysis
P6088	PA	2012	6453	Other	?	O86:H2	Pyelonephritis	Pyelonephritis	Yes
P6092	PA	2012	131	ST131 clade	B2	Onovel31:H4	NA	O25		Yes
P6098	PA	2012	62	Other	F	O7:H45	Cystitis	Febrile cystitis	Yes
P6100	PA	2012	95	ST95 clade	B2	O1:H7	Cystitis	Febrile cystitis	Yes
P6105	PA	2012	404	Other	B2	O75:H5	Cystitis	Febrile cystitis	Yes
P6115	PA	2013	144	ST144 clade	B2	O16:H6	NA	O25		Removed: not ST-131 by genomic analysis
P6116	PA	2013	131	ST131 clade	B2	Onovel31:H4	NA	O25		Yes
P6122	PA	2013	73	ST73 clade	B2	O2:H1	Cystitis	Febrile cystitis	Yes
P6128	PA	2013	95	ST95 clade	B2	O2:H7	Pyelonephritis	Pyelonephritis	Yes
P6136	PA	2013	95	ST95 clade	B2	O2:H4	Pyelonephritis	Pyelonephritis	Yes
P6138	PA	2013	NA	NA	NA	NA	Cystitis	Febrile cystitis	Removed: intra-genus contamination
P6152	PA	2013	141	Other	B2	O2:H6	Cystitis	Febrile cystitis	Yes
P6158	PA	2013	95	ST95 clade	B2	O2:H7	Pyelonephritis	Pyelonephritis	Yes
P6159	PA	2013	144	ST144 clade	B2	O16:H6	NA	O16		Removed: not ST-131 by genomic analysis
P6164	PA	2013	131	ST131 clade	B2	O16:H5	Cystitis	O16, febrile cystitis	Yes	Yes
P6172	PA	2013	131	ST131 clade	B2	O16:H5	Cystitis	O16, afebrile cystitis	Yes	Yes
P6175	PA	2013	73	ST73 clade	B2	O25:H1	Pyelonephritis	Pyelonephritis	Yes
P6179	PA	2013	144	ST144 clade	B2	O16:H6	NA	O16		Removed: not ST-131 by genomic analysis
P6182	PA	2013	144	ST144 clade	B2	O16:H6	NA	O16		Removed: not ST-131 by genomic analysis
P6190	PA	2013	144	ST144 clade	B2	O16:H6	NA	O16		Removed: not ST-131 by genomic analysis
P6191	PA	2013	1193	Other	B2	O75:H5	NA	MDR		Removed: not ST-131 by genomic analysis
P6211	PA	2013	131	ST131 clade	B2	Onovel31:H4	NA	O25		Yes
P6219	PA	2013	144	ST144 clade	B2	O16:H6	NA	O16		Removed: not ST-131 by genomic analysis
P6225	PA	2013	73	ST73 clade	B2	O6:H1	Cystitis	Afebrile cystitis	Yes
P6231	PA	2013	501	Other	D	O17:H1	Cystitis	Febrile cystitis	Yes
P6232	PA	2013	95	ST95 clade	B2	O2:H7	Cystitis	Afebrile cystitis	Yes
P6240	PA	2013	131	ST131 clade	B2	Onovel31:H4	NA	O25		Yes
P6250	PA	2014	144	ST144 clade	B2	O16:H6	NA	O16		Removed: not ST-131 by genomic analysis
P6268	PA	2014	144	ST144 clade	B2	O16:H6	NA	O16		Removed: not ST-131 by genomic analysis
P6289	PA	2014	73	ST73 clade	B2	O18:H1	Cystitis	Febrile cystitis	Yes
P6290	PA	2014	131	ST131 clade	B2	Onovel31:H4	NA	O25		Yes
P6299	PA	2014	69	ST69 clade	D	Onovel31:H18	NA	O25		Removed: not ST-131 by genomic analysis
P6312	PA	2014	144	ST144 clade	B2	O16:H6	NA	O16		Removed: not ST-131 by genomic analysis
P6332	PA	2014	NA	NA	NA	NA	NA	O25		Removed: inter-genus contamination
P6338	PA	2014	69	ST69 clade	D	O153-like:H18	Cystitis	Febrile cystitis	Yes
P6343	PA	2014	69	ST69 clade	D	O153-like:H18	Pyelonephritis	Pyelonephritis	Yes
P6350	PA	2015	95	ST95 clade	B2	O1:H7	Pyelonephritis	Pyelonephritis	Yes
P6352	PA	2015	95	ST95 clade	B2	O2:H7	Pyelonephritis	Pyelonephritis	Yes
P6355	PA	2015	2619	ST95 clade	B2	O1:H7	Cystitis	Febrile cystitis	Yes
P6363	PA	2015	117	Other	G	O24:H4	Cystitis	Febrile cystitis	Yes
P6369	PA	2015	95	ST95 clade	B2	O1:H7	Pyelonephritis	Pyelonephritis	Yes
P6372	PA	2015	131*	ST131 clade	B2	O16:H5	NA	O16		Yes
P6374	PA	2015	131	ST131 clade	B2	Onovel31:H4	NA	O25		Yes
P6376	PA	2015	Novel	ST95 clade	B2	O2:H4	Pyelonephritis	Pyelonephritis	Yes
P6382	PA	2015	NA	NA	NA	NA	Cystitis	O25, febrile cystitis	Removed: intra-genus contamination	removed: intra-genus contamination
P6384	PA	2015	Novel	ST95 clade	B2	O1:H7	Pyelonephritis	Pyelonephritis	Yes
P6385	PA	2015	131	ST131 clade	B2	Onovel31:H4	NA	O25, MDR		Yes
P6393	PA	2015	131	ST131 clade	B2	Onovel31:H4	NA	O25		Yes
P6394	PA	2015	131	ST131 clade	B2	O16:H5	NA	O16		Yes
P6405	PA	2015	131	ST131 clade	B2	Onovel31:H4	NA	O25		Yes
P6406	PA	2015	2279	ST131 clade	B2	Onovel31:H4	NA	O25		Removed: not ST-131 by genomic analysis
P6430	PA	2015	NA	NA	NA	NA	NA	O16		Removed: inter-genus contamination
P6432	PA	2015	NA	NA	NA	NA	NA	O25		Removed: intra-genus contamination
P6460	PA	2016	131	ST131 clade	B2	Onovel31:H4	NA	O25, MDR		Yes
P6466	PA	2016	144	ST144 clade	B2	O16:H6	NA	O16		Removed: not ST-131 by genomic analysis
P6479	PA	2016	69	ST69 clade	D	Onovel31:H18	NA	O25		Removed: not ST-131 by genomic analysis
P6480	PA	2016	131	ST131 clade	B2	Onovel31:H4	NA	O25		Yes
P6491	PA	2016	131	ST131 clade	B2	Onovel31:H4	NA	O25		Yes
R9503	RI	2012	131	ST131 clade	B2	Onovel31:H4	NA	O25		Yes
R9511	RI	2013	636	Other	B2	O21:H7	Cystitis	Afebrile cystitis	Yes
R9514	RI	2013	131	ST131 clade	B2	Onovel31:H4	NA	O25		Yes
R9520	RI	2014	421	ST95 clade	B2	O1:H7	Cystitis	Afebrile cystitis	Yes
R9521	RI	2014	95	ST95 clade	B2	O2:H7	Cystitis	Febrile cystitis	Yes
R9525	RI	2014	131	ST131 clade	B2	Onovel31:H4	NA	O25		Yes

## Sheet: Supplemental Table S2
Supplemental Table S2: Pairwise SNP distances of each isolate to its closest neighboring isolate(s) in the study.
ᵃCalculated using the core alignment along the E. coli 889 reference
Sample ID	Sequence type (using ARIBA/EnteroBase). * indicates there was uncertainty in the call)	The dominant sequence type of the phylogenetic clade the isolate is found in (based on phylogeny)	Average number of SNP from closest isolate(s)ᵃ	Average number of SNP sites from closest isolate(s), after removal of recombinationᵃ
P6046	12	Other	7385 (P6028)	67 (P6028)
P6098	62	Other	74562 (D9009)	3352 (P1016, D9009)
P6363	117	Other	73062 (P1016)	3142 (P6152)
P6152	141	Other	30686 (P6053)	1116 (P6053)
P1017	404	Other	190 (P6105)	13 (P6105)
P6105	404	Other	190 (P1017)	13 (P1017)
P6231	501	Other	40594 (P6021)	1543 (P1016, D9009)
R9511	636	Other	33313 (P1017)	1083 (P6105)
P1055	1193	Other	5849 (P6105)	62 (P6105)
P6028	2604	Other	7385 (P6046)	67 (P6046)
P6088	6453	Other	75036 (D9009)	3634 (P6231)
P6053	Novel	Other	30686 (P6152)	1116 (P6152)
P1033	131	ST131 clade	6919 (P1061)	32 (P1061)
P1061	131	ST131 clade	6919 (P1033)	32 (P1033)
P6066	131	ST131 clade	3612 (P6172)	12 (P6164)
P6164	131	ST131 clade	8 (P6172)	1 (P6172)
P6172	131	ST131 clade	8 (P6164)	1 (P6164)
P1035	144	ST144 clade	99 (P6045)	13 (P6045)
P6045	144	ST144 clade	99 (P1035)	13 (P1035)
D9017	2626	ST144 clade	3606 (P1035)	65 (P6045)
D9009	69	ST69 clade	46 (P1016)	2 (P1016)
P1016	69	ST69 clade	46 (D9009)	2 (D9009)
P1036	69	ST69 clade	2509 (P6338)	10 (P1016, D9009)
P6021	69	ST69 clade	54 (P1016)	9 (P1016, D9009)
P6338	69	ST69 clade	14 (P6343)	2 (P6343)
P6343	69	ST69 clade	14 (P6338)	2 (P6338)
D9020	73	ST73 clade	2264 (P6225)	44 (P4001, P6054)
P4001	73	ST73 clade	313 (P6289)	20 (P6289)
P6051	73	ST73 clade	587 (P6054)	15 (P6054)
P6054	73	ST73 clade	587 (P6051)	15 (P6051)
P6122	73	ST73 clade	3940 (P6225)	47 (P6225)
P6175	73	ST73 clade	3728 (P6225)	57 (P4001, P6054, D9020)
P6225	73	ST73 clade	2264 (D9020)	41 (P4001, P6054)
P6289	73	ST73 clade	313 (P4001)	20 (P4001)
D9011	95	ST95 clade	245 (P6128)	15 (P6128)
P1029	95	ST95 clade	52 (P6004)	11 (P6004)
P6004	95	ST95 clade	33 (P6067)	4 (P6067)
P6034	95	ST95 clade	3086 (P1029)	47 (P6086)
P6035	95	ST95 clade	124 (P6128)	12 (P6128)
P6036	95	ST95 clade	158 (P6100)	18 (P6384, P6355)
P6050	95	ST95 clade	236 (P6100)	22 (P6350)
P6067	95	ST95 clade	33 (P6004)	4 (P6004)
P6073	95	ST95 clade	200 (P6035)	15 (P6128)
P6086	95	ST95 clade	3312 (P6376)	47 (P6034)
P6100	95	ST95 clade	130 (P6384)	18 (P6384, P6355)
P6128	95	ST95 clade	124 (P6035)	9 (P6232)
P6136	95	ST95 clade	1251 (P6376)	42 (P6376)
P6158	95	ST95 clade	166 (P6128)	10 (P6128)
P6232	95	ST95 clade	167 (P6035, P6128)	9 (P6128)
P6350	95	ST95 clade	239 (P6100)	17 (P6004)
P6352	95	ST95 clade	139 (P6035)	10 (P6128)
P6369	95	ST95 clade	64 (P6004)	11 (P6004)
R9521	95	ST95 clade	130 (P6128)	12 (P6128)
R9520	421	ST95 clade	5642 (P6050)	49 (P6086)
P6355	2619	ST95 clade	117 (P6384)	6 (P6384)
P6376	Novel	ST95 clade	1251 (P6136)	42 (P6136)
P6384	Novel	ST95 clade	117 (P6355)	6 (P6355)

## Sheet: Supplementary Table S3
Supplemental Table S3: Presence of virulence factor genes (columns) across 57 UPEC associated with cystitis or pyelonephritis cases (rows).
EcVGDB identifies of virulence factor genes are shown as columns with presence or absence of the gene for each isolate (rows) designated as 1 or 0, respectively.
Isolate / VF genes	APECO1_1761	APECO1_3695	APECO1_3696	APECO1_3697	APECO1_3698	APECO1_3702	APECO1_3705	APECO1_3711	APECO1_3712	APECO1_3713	APECO1_3714	APECO1_3715	APECO1_3716	APECO1_3717	APECO1_3718	EC042_0022	EC042_0023	EC042_4524	EC042_4526	EC042_4527	EC042_4528	EC042_4530	EC042_4531	EC042_4532	EC042_4541	EC042_4543	EC042_4545	EC042_4548	EC042_4549	EC55989_3315	EC55989_3317	EC55989_3318	EC55989_3320	EC55989_3322	EC55989_3324	EC55989_3325	EC55989_3326	EC55989_3327	EC55989_3329	EC55989_3330	EC55989_3331	EC55989_3335	EC55989_3339	EC958_0639	EC958_3095	EC958_3099	EC958_4121	EC958_4614	EC958_5043
P6105	1	1	1	0	0	1	0	0	1	1	1	1	1	1	1	0	0	0	0	0	0	0	0	0	0	0	0	0	0	0	0	0	0	0	0	0	0	0	0	0	0	0	0	0	0	0	0	0	1
P6136	1	1	1	0	1	1	1	1	1	1	1	1	1	1	1	0	0	0	0	0	0	0	0	0	0	0	0	0	0	0	0	0	0	0	0	0	0	0	0	0	0	0	0	0	0	0	0	0	1
P6363	0	1	1	1	0	1	0	0	1	1	1	1	1	1	1	0	0	0	0	0	0	0	0	0	0	0	0	0	0	0	0	0	0	0	0	0	0	0	0	0	0	0	0	0	0	1	0	0	1
P6051	0	1	1	0	0	1	0	0	1	1	1	1	1	1	1	0	0	0	0	0	0	0	0	0	0	0	0	0	0	0	0	0	0	0	0	0	0	0	0	0	0	0	0	0	0	0	1	0	1
P6073	1	1	1	0	1	1	1	1	1	1	1	1	1	1	1	0	0	0	0	0	0	0	0	0	0	0	0	0	0	0	0	0	0	0	0	0	0	0	0	0	0	0	0	0	0	0	1	0	1
R9521	1	1	1	0	1	1	1	1	1	1	1	1	1	1	1	0	0	0	0	0	0	0	0	0	0	0	0	0	0	0	0	0	0	0	0	0	0	0	0	0	0	0	0	0	0	0	1	0	1
P4001	0	1	1	0	0	1	0	0	1	1	1	1	1	1	1	0	0	0	0	0	0	0	0	0	0	0	0	0	0	0	0	0	0	0	0	0	0	0	0	0	0	0	0	0	0	0	0	0	1
P6128	1	1	1	0	1	1	1	1	1	1	1	1	1	1	1	0	0	0	0	0	0	0	0	0	0	0	0	0	0	0	0	0	0	0	0	0	0	0	0	0	0	0	0	0	0	0	1	0	1
P1017	1	1	1	0	0	1	0	0	1	1	1	1	1	1	1	0	0	0	0	0	0	0	0	0	0	0	0	0	0	0	0	0	0	0	0	0	0	0	0	0	0	0	0	0	1	0	0	0	1
P6054	0	1	1	0	0	1	0	0	1	1	1	1	1	1	1	0	0	0	0	0	0	0	0	0	0	0	0	0	0	0	0	0	0	0	0	0	0	0	0	0	0	0	0	0	0	0	1	0	1
P6045	1	1	1	0	1	1	1	1	1	1	1	1	1	1	1	0	0	0	0	0	0	0	0	0	0	0	0	0	0	0	0	0	0	0	0	0	0	0	0	0	0	0	0	0	0	0	0	0	1
P6035	1	1	1	0	1	1	1	1	1	1	1	1	1	1	1	0	0	0	0	0	0	0	0	0	0	0	0	0	0	0	0	0	0	0	0	0	0	0	0	0	0	0	0	0	0	0	1	0	1
P6034	1	1	1	0	1	1	1	1	1	1	1	1	1	1	1	0	0	0	0	0	0	0	0	0	0	0	0	0	0	0	0	0	0	0	0	0	0	0	0	0	0	0	0	0	0	0	1	0	1
P1061	0	1	1	1	0	1	0	0	1	1	0	1	1	1	1	0	0	0	0	0	0	0	0	0	0	0	0	0	0	0	0	0	0	0	0	0	0	0	0	0	0	0	0	1	1	1	0	1	1
P6369	1	1	1	0	1	1	1	1	1	1	0	1	1	1	1	0	0	0	0	0	0	0	0	0	0	0	0	0	0	0	0	0	0	0	0	0	0	0	0	0	0	0	0	0	0	0	1	0	1
P1029	1	1	1	0	1	1	1	1	1	1	0	1	1	1	1	0	0	0	0	0	0	0	0	0	0	0	0	0	0	0	0	0	0	0	0	0	0	0	0	0	0	0	0	0	0	0	1	0	1
D9009	1	0	0	0	0	0	0	0	0	0	0	0	0	0	0	1	1	0	0	0	0	0	0	0	0	0	0	0	0	0	0	0	0	0	0	0	0	0	0	0	0	0	0	0	0	0	0	0	0
P6376	1	1	1	0	1	1	1	1	1	1	1	1	1	1	1	0	0	0	0	0	0	0	0	0	0	0	0	0	0	0	0	0	0	0	0	0	0	0	0	0	0	0	0	0	0	0	0	0	1
P6067	1	1	1	0	1	1	1	1	1	1	0	1	1	1	1	0	0	0	0	0	0	0	0	0	0	0	0	0	0	0	0	0	0	0	0	0	0	0	0	0	0	0	0	0	0	0	1	0	1
P6053	1	0	0	0	0	0	0	0	0	0	0	0	0	0	0	0	0	0	0	0	0	0	0	0	0	0	0	0	0	0	0	0	0	0	0	0	0	0	0	0	0	0	0	0	0	0	0	0	0
P6343	1	0	0	0	0	0	0	0	0	0	0	0	0	0	0	1	1	0	0	0	0	0	0	0	0	0	0	0	0	0	0	0	0	0	0	0	0	0	0	0	0	0	0	0	0	0	0	0	0
P6352	1	1	1	0	1	1	1	1	1	1	1	1	1	1	1	0	0	0	0	0	0	0	0	0	0	0	0	0	0	0	0	0	0	0	0	0	0	0	0	0	0	0	0	0	0	0	1	0	1
P6172	0	1	1	1	0	1	0	0	1	1	0	1	1	1	1	0	0	0	0	0	0	0	0	0	0	0	0	0	0	0	0	0	0	0	0	0	0	0	0	0	0	0	0	1	0	0	1	1	1
P6231	1	0	0	0	0	0	0	0	0	0	0	0	0	0	0	1	1	0	0	0	0	0	0	0	0	0	0	0	0	0	0	0	0	0	0	0	0	0	0	0	0	0	0	0	0	0	0	0	0
P6164	0	1	1	1	0	1	0	0	1	1	0	1	1	1	1	0	0	0	0	0	0	0	0	0	0	0	0	0	0	0	0	0	0	0	0	0	0	0	0	0	0	0	0	1	0	0	1	1	1
P6384	1	1	1	0	1	1	1	1	1	1	0	1	1	1	1	0	0	0	0	0	0	0	0	0	0	0	0	0	0	0	0	0	0	0	0	0	0	0	0	0	0	0	0	0	0	0	1	0	1
P6175	0	1	1	0	0	1	0	0	1	1	1	1	1	1	1	0	0	0	0	0	0	0	0	0	0	0	0	0	0	0	0	0	0	0	0	0	0	0	0	0	0	0	0	0	0	0	0	0	1
P6152	1	1	1	0	1	1	1	1	1	1	1	1	1	1	1	0	0	0	0	0	0	0	0	0	0	0	0	0	0	0	0	0	0	0	0	0	0	0	0	0	0	0	0	0	0	0	0	0	1
P1035	1	1	1	0	1	1	1	1	1	1	1	1	1	1	1	0	0	0	0	0	0	0	0	0	0	0	0	0	0	0	0	0	0	0	0	0	0	0	0	0	0	0	0	0	0	0	0	0	1
P1033	0	1	1	1	0	1	0	0	1	1	0	1	1	1	1	0	0	0	0	0	0	0	0	0	0	0	0	0	0	0	0	0	0	0	0	0	0	0	0	0	0	0	0	1	1	1	0	1	1
R9511	1	1	1	0	0	1	0	0	1	1	1	1	1	1	1	0	0	0	0	0	0	0	0	0	0	0	0	0	0	0	0	0	0	0	0	0	0	0	0	0	0	0	0	0	1	1	0	0	1
P6100	1	1	1	0	1	1	1	1	1	1	0	1	1	1	1	0	0	0	0	0	0	0	0	0	0	0	0	0	0	0	0	0	0	0	0	0	0	0	0	0	0	0	0	0	0	0	1	0	1
P6350	1	1	1	0	1	1	1	1	1	1	0	1	1	1	1	0	0	0	0	0	0	0	0	0	0	0	0	0	0	0	0	0	0	0	0	0	0	0	0	0	0	0	0	0	0	0	1	0	1
R9520	1	1	1	0	1	1	1	1	1	1	1	1	1	1	1	0	0	0	0	0	0	0	0	0	0	0	0	0	0	0	0	0	0	0	0	0	0	0	0	0	0	0	0	0	0	0	1	0	1
P6046	1	1	1	0	1	1	0	0	1	1	1	1	1	1	1	0	0	0	0	0	0	0	0	0	0	0	0	0	0	0	0	0	0	0	0	0	0	0	0	0	0	0	0	0	1	1	1	0	1
P6289	0	1	1	0	0	1	0	0	1	1	1	1	1	1	1	0	0	0	0	0	0	0	0	0	0	0	0	0	0	0	0	0	0	0	0	0	0	0	0	0	0	0	0	0	0	0	0	0	1
P6158	1	1	1	0	1	1	1	1	1	1	1	1	1	1	1	0	0	0	0	0	0	0	0	0	0	0	0	0	0	0	0	0	0	0	0	0	0	0	0	0	0	0	0	0	0	0	1	0	1
P1016	1	0	0	0	0	0	0	0	0	0	0	0	0	0	0	1	1	0	0	0	0	0	0	0	0	0	0	0	0	0	0	0	0	0	0	0	0	0	0	0	0	0	0	0	0	0	0	0	0
P6098	0	0	0	0	0	0	0	0	0	0	0	0	0	0	0	1	1	0	0	0	0	0	0	0	0	0	0	0	0	0	0	0	0	0	0	0	0	0	0	0	0	0	0	0	0	0	0	0	0
P6036	1	1	1	0	1	1	1	1	1	1	0	1	1	1	1	0	0	0	0	0	0	0	0	0	0	0	0	0	0	0	0	0	0	0	0	0	0	0	0	0	0	0	0	0	0	0	1	0	1
P1055	1	1	1	0	0	1	0	0	1	1	1	1	1	1	1	0	0	0	0	0	0	0	0	0	0	0	0	0	0	0	0	0	0	0	0	0	0	0	0	0	0	0	0	0	1	0	0	0	1
P6355	1	1	1	0	1	1	1	1	1	1	0	1	1	1	1	0	0	0	0	0	0	0	0	0	0	0	0	0	0	0	0	0	0	0	0	0	0	0	0	0	0	0	0	0	0	0	1	0	1
P6225	0	1	1	0	0	1	0	0	1	1	1	1	1	1	1	0	0	0	0	0	0	0	0	0	0	0	0	0	0	0	0	0	0	0	0	0	0	0	0	0	0	0	0	0	0	0	0	0	1
P6088	0	0	0	0	0	0	0	0	0	0	0	0	0	0	0	0	0	1	1	1	1	1	1	1	1	1	1	1	1	1	1	1	1	1	1	1	1	1	1	1	1	1	1	0	0	0	0	0	0
P6086	1	1	1	0	1	1	1	1	1	1	1	1	1	1	1	0	0	0	0	0	0	0	0	0	0	0	0	0	0	0	0	0	0	0	0	0	0	0	0	0	0	0	0	0	0	0	1	0	1
P6066	0	1	1	1	0	1	0	0	1	1	0	1	1	1	1	0	0	0	0	0	0	0	0	0	0	0	0	0	0	0	0	0	0	0	0	0	0	0	0	0	0	0	0	1	0	1	0	1	1
D9011	1	1	1	0	1	1	1	1	1	1	1	1	1	1	1	0	0	0	0	0	0	0	0	0	0	0	0	0	0	0	0	0	0	0	0	0	0	0	0	0	0	0	0	0	0	0	1	0	1
P6028	1	1	1	0	1	1	0	0	1	1	1	1	1	1	1	0	0	0	0	0	0	0	0	0	0	0	0	0	0	0	0	0	0	0	0	0	0	0	0	0	0	0	0	0	1	1	1	0	1
P6122	0	1	1	0	0	1	0	0	1	1	1	1	1	1	1	0	0	0	0	0	0	0	0	0	0	0	0	0	0	0	0	0	0	0	0	0	0	0	0	0	0	0	0	0	0	0	0	0	1
P6338	1	0	0	0	0	0	0	0	0	0	0	0	0	0	0	1	1	0	0	0	0	0	0	0	0	0	0	0	0	0	0	0	0	0	0	0	0	0	0	0	0	0	0	0	0	0	0	0	0
D9020	0	1	1	0	0	1	0	0	1	1	1	1	1	1	1	0	0	0	0	0	0	0	0	0	0	0	0	0	0	0	0	0	0	0	0	0	0	0	0	0	0	0	0	0	0	0	0	0	1
P6021	1	0	0	0	0	0	0	0	0	0	0	0	0	0	0	1	1	0	0	0	0	0	0	0	0	0	0	0	0	0	0	0	0	0	0	0	0	0	0	0	0	0	0	0	0	0	0	0	0
P6004	1	1	1	0	1	1	1	1	1	1	0	1	1	1	1	0	0	0	0	0	0	0	0	0	0	0	0	0	0	0	0	0	0	0	0	0	0	0	0	0	0	0	0	0	0	0	1	0	1
P6050	1	1	1	0	1	1	1	1	1	1	0	1	1	1	1	0	0	0	0	0	0	0	0	0	0	0	0	0	0	0	0	0	0	0	0	0	0	0	0	0	0	0	0	0	0	0	1	0	1
P6232	1	1	1	0	1	1	1	1	1	1	1	1	1	1	1	0	0	0	0	0	0	0	0	0	0	0	0	0	0	0	0	0	0	0	0	0	0	0	0	0	0	0	0	0	0	0	1	0	1
P1036	1	0	0	0	0	0	0	0	0	0	0	0	0	0	0	1	1	0	0	0	0	0	0	0	0	0	0	1	0	1	0	0	0	0	0	0	0	0	0	0	0	0	0	0	0	0	0	0	0
D9017	1	1	1	0	1	1	1	1	1	1	1	1	1	1	1	0	0	0	0	0	0	0	0	0	0	0	0	0	0	0	0	0	0	0	0	0	0	0	0	0	0	0	0	0	0	0	0	0	1
[truncated: 590 more columns]

## Sheet: Supplemental Table S4
Supplemental Table S4: Individually, none of the virulence genes, including each of the twelve pap genes, were significantly associated with pyelonephritis.
Associations of virulence genes with pyelonephritis vs cystitis-related isolates were performed using a linear mixed model in pyseer.
ᵃ Virulence factor class in the EcVGDB by Biggel et al. 2020
ᵇ The proportion of total samples in the analysis (57 isolates), which have the virulence gene.
ᶜ The unadjusted P-value.
Virulence gene (VFDB identifiers)	Virulence factor class ᵃ	Allele frequencyᵇ	Filter p-valueᶜ	lrt-pvalue for association from mixed model (FaST-LMM)	Significant association? (significant associations are < pyseer's threshold of 2.91E-04)	The effect size (beta). A positive value indicates gene more often present in isolates from pyelonephritis patients	Standard error of the fit on effect size (standard error of beta)	The variance in phenotype explained by the variant	Notes from pyseer program
neuO	Immune_evasion_modulation	0.386	0.0177	0.0173	no	0.3	0.122	0.314
fhuA	Iron_uptake	0.491	0.0178	0.0174	no	0.292	0.119	0.314
APECO1_3705	T6SS	0.474	0.0474	0.0485	no	0.244	0.121	0.263
APECO1_3711	T6SS	0.474	0.0474	0.0485	no	0.244	0.121	0.263
UTI89_C3202	T6SS	0.474	0.0474	0.0485	no	0.244	0.121	0.263
sitD	Iron_uptake	0.93	0.0527	0.054	no	-0.467	0.237	0.257	bad-chisq
EC958_3099	T6SS	0.123	0.055	0.0564	no	-0.36	0.185	0.254	bad-chisq
papE	CU_fimbriae	0.667	0.0698	0.0719	no	0.237	0.129	0.24
ECO103_3368	T6SS	0.193	0.0741	0.0764	no	-0.279	0.154	0.237	bad-chisq
aec31	T6SS	0.737	0.0766	0.079	no	0.248	0.138	0.235
aec32	T6SS	0.737	0.0766	0.079	no	0.248	0.138	0.235
vat	Autotransporter_T5SS	0.737	0.0766	0.079	no	0.248	0.138	0.235
APECO1_3697	T6SS	0.105	0.0785	0.0811	no	-0.353	0.199	0.233	bad-chisq
mchB	Bacteriocin	0.105	0.0785	0.0811	no	-0.353	0.199	0.233	bad-chisq
mchC	Bacteriocin	0.105	0.0785	0.0811	no	-0.353	0.199	0.233	bad-chisq
mchD	Bacteriocin	0.105	0.0785	0.0811	no	-0.353	0.199	0.233	bad-chisq
mchI	Bacteriocin	0.105	0.0785	0.0811	no	-0.353	0.199	0.233	bad-chisq
mchX	Bacteriocin	0.105	0.0785	0.0811	no	-0.353	0.199	0.233	bad-chisq
ECNA114_2867	T6SS	0.614	0.0845	0.0873	no	0.218	0.125	0.229
papF	CU_fimbriae	0.684	0.0999	0.103	no	0.218	0.132	0.218
papGII	CU_fimbriae	0.684	0.0999	0.103	no	0.218	0.132	0.218
APECO1_3698	T6SS	0.509	0.105	0.109	no	0.2	0.122	0.215
papX	CU_fimbriae	0.825	0.106	0.11	no	0.262	0.161	0.214	bad-chisq
aec15	T6SS	0.456	0.111	0.114	no	0.197	0.123	0.211
EC958_0639	T6SS	0.0877	0.112	0.116	no	-0.346	0.217	0.211	bad-chisq
EC958_4614	Autotransporter_T5SS	0.0877	0.112	0.116	no	-0.346	0.217	0.211	bad-chisq
cnf1	Toxin	0.0877	0.112	0.116	no	-0.346	0.217	0.211	bad-chisq
focB_sfaB	CU_fimbriae	0.0877	0.112	0.116	no	-0.346	0.217	0.211	bad-chisq
focC_sfaE	CU_fimbriae	0.0877	0.112	0.116	no	-0.346	0.217	0.211	bad-chisq
focD_sfaF	CU_fimbriae	0.0877	0.112	0.116	no	-0.346	0.217	0.211	bad-chisq
focF_sfaG	CU_fimbriae	0.0877	0.112	0.116	no	-0.346	0.217	0.211	bad-chisq
focH	CU_fimbriae	0.0877	0.112	0.116	no	-0.346	0.217	0.211	bad-chisq
focI_sfaD	CU_fimbriae	0.0877	0.112	0.116	no	-0.346	0.217	0.211	bad-chisq
focY_sfaY	CU_fimbriae	0.0877	0.112	0.116	no	-0.346	0.217	0.211	bad-chisq
mchE	Bacteriocin	0.0877	0.112	0.116	no	-0.346	0.217	0.211	bad-chisq
mchF	Bacteriocin	0.0877	0.112	0.116	no	-0.346	0.217	0.211	bad-chisq
mcmA	Bacteriocin	0.0877	0.112	0.116	no	-0.346	0.217	0.211	bad-chisq
mcmI	Bacteriocin	0.0877	0.112	0.116	no	-0.346	0.217	0.211	bad-chisq
mcmM	Bacteriocin	0.0877	0.112	0.116	no	-0.346	0.217	0.211	bad-chisq
papB	CU_fimbriae	0.912	0.112	0.116	no	0.346	0.217	0.211	bad-chisq
uclB	CU_fimbriae	0.0877	0.112	0.116	no	-0.346	0.217	0.211	bad-chisq
uclC	CU_fimbriae	0.0877	0.112	0.116	no	-0.346	0.217	0.211	bad-chisq
uclD	CU_fimbriae	0.0877	0.112	0.116	no	-0.346	0.217	0.211	bad-chisq
UM146_16140	T6SS	0.579	0.137	0.142	no	0.186	0.124	0.197
aec11	T6SS	0.579	0.137	0.142	no	0.186	0.124	0.197
aec14	T6SS	0.579	0.137	0.142	no	0.186	0.124	0.197
EC042_4524	T6SS	0.0175	0.138	0.143	no	0.696	0.468	0.197	bad-chisq
EC042_4526	T6SS	0.0175	0.138	0.143	no	0.696	0.468	0.197	bad-chisq
EC042_4527	T6SS	0.0175	0.138	0.143	no	0.696	0.468	0.197	bad-chisq
EC042_4528	T6SS	0.0175	0.138	0.143	no	0.696	0.468	0.197	bad-chisq
EC042_4530	T6SS	0.0175	0.138	0.143	no	0.696	0.468	0.197	bad-chisq
EC042_4531	T6SS	0.0175	0.138	0.143	no	0.696	0.468	0.197	bad-chisq
EC042_4532	T6SS	0.0175	0.138	0.143	no	0.696	0.468	0.197	bad-chisq
EC042_4541	T6SS	0.0175	0.138	0.143	no	0.696	0.468	0.197	bad-chisq
EC042_4543	T6SS	0.0175	0.138	0.143	no	0.696	0.468	0.197	bad-chisq
EC042_4545	T6SS	0.0175	0.138	0.143	no	0.696	0.468	0.197	bad-chisq
EC042_4549	T6SS	0.0175	0.138	0.143	no	0.696	0.468	0.197	bad-chisq
EC55989_3317	T6SS	0.0175	0.138	0.143	no	0.696	0.468	0.197	bad-chisq
EC55989_3318	T6SS	0.0175	0.138	0.143	no	0.696	0.468	0.197	bad-chisq
EC55989_3320	T6SS	0.0175	0.138	0.143	no	0.696	0.468	0.197	bad-chisq
EC55989_3322	T6SS	0.0175	0.138	0.143	no	0.696	0.468	0.197	bad-chisq
EC55989_3324	T6SS	0.0175	0.138	0.143	no	0.696	0.468	0.197	bad-chisq
EC55989_3325	T6SS	0.0175	0.138	0.143	no	0.696	0.468	0.197	bad-chisq
EC55989_3326	T6SS	0.0175	0.138	0.143	no	0.696	0.468	0.197	bad-chisq
EC55989_3327	T6SS	0.0175	0.138	0.143	no	0.696	0.468	0.197	bad-chisq
EC55989_3329	T6SS	0.0175	0.138	0.143	no	0.696	0.468	0.197	bad-chisq
EC55989_3330	T6SS	0.0175	0.138	0.143	no	0.696	0.468	0.197	bad-chisq
EC55989_3331	T6SS	0.0175	0.138	0.143	no	0.696	0.468	0.197	bad-chisq
EC55989_3335	T6SS	0.0175	0.138	0.143	no	0.696	0.468	0.197	bad-chisq
EC55989_3339	T6SS	0.0175	0.138	0.143	no	0.696	0.468	0.197	bad-chisq
aaiA	T6SS	0.0175	0.138	0.143	no	0.696	0.468	0.197	bad-chisq
aaiB	T6SS	0.0175	0.138	0.143	no	0.696	0.468	0.197	bad-chisq
aaiC	T6SS	0.0175	0.138	0.143	no	0.696	0.468	0.197	bad-chisq
aaiD	T6SS	0.0175	0.138	0.143	no	0.696	0.468	0.197	bad-chisq
aaiE	T6SS	0.0175	0.138	0.143	no	0.696	0.468	0.197	bad-chisq
aaiF	T6SS	0.0175	0.138	0.143	no	0.696	0.468	0.197	bad-chisq
aaiH	T6SS	0.0175	0.138	0.143	no	0.696	0.468	0.197	bad-chisq
aaiI	T6SS	0.0175	0.138	0.143	no	0.696	0.468	0.197	bad-chisq
aaiJ	T6SS	0.0175	0.138	0.143	no	0.696	0.468	0.197	bad-chisq
aaiK	T6SS	0.0175	0.138	0.143	no	0.696	0.468	0.197	bad-chisq
aaiL	T6SS	0.0175	0.138	0.143	no	0.696	0.468	0.197	bad-chisq
aaiM	T6SS	0.0175	0.138	0.143	no	0.696	0.468	0.197	bad-chisq
aaiN	T6SS	0.0175	0.138	0.143	no	0.696	0.468	0.197	bad-chisq
aaiO	T6SS	0.0175	0.138	0.143	no	0.696	0.468	0.197	bad-chisq
aaiP	T6SS	0.0175	0.138	0.143	no	0.696	0.468	0.197	bad-chisq
aaiS	T6SS	0.0175	0.138	0.143	no	0.696	0.468	0.197	bad-chisq
aaiT	T6SS	0.0175	0.138	0.143	no	0.696	0.468	0.197	bad-chisq
aaiU	T6SS	0.0175	0.138	0.143	no	0.696	0.468	0.197	bad-chisq
aaiV	T6SS	0.0175	0.138	0.143	no	0.696	0.468	0.197	bad-chisq
aap_aspU	Adhesion_invasion	0.0175	0.138	0.143	no	0.696	0.468	0.197	bad-chisq
aatB	Adhesion_invasion	0.0175	0.138	0.143	no	0.696	0.468	0.197	bad-chisq
aatC	Adhesion_invasion	0.0175	0.138	0.143	no	0.696	0.468	0.197	bad-chisq
aatD	Adhesion_invasion	0.0175	0.138	0.143	no	0.696	0.468	0.197	bad-chisq
aatP	Adhesion_invasion	0.0175	0.138	0.143	no	0.696	0.468	0.197	bad-chisq
agg3B	CU_fimbriae	0.0175	0.138	0.143	no	0.696	0.468	0.197	bad-chisq
agg3C	CU_fimbriae	0.0175	0.138	0.143	no	0.696	0.468	0.197	bad-chisq
agg3D	CU_fimbriae	0.0175	0.138	0.143	no	0.696	0.468	0.197	bad-chisq
aggA	CU_fimbriae	0.0175	0.138	0.143	no	0.696	0.468	0.197	bad-chisq
aggR	CU_fimbriae	0.0175	0.138	0.143	no	0.696	0.468	0.197	bad-chisq
chuA	Iron_uptake	0.982	0.138	0.143	no	-0.696	0.468	0.197	bad-chisq
chuS	Iron_uptake	0.982	0.138	0.143	no	-0.696	0.468	0.197	bad-chisq
chuT	Iron_uptake	0.982	0.138	0.143	no	-0.696	0.468	0.197	bad-chisq
chuU	Iron_uptake	0.982	0.138	0.143	no	-0.696	0.468	0.197	bad-chisq
chuV	Iron_uptake	0.982	0.138	0.143	no	-0.696	0.468	0.197	bad-chisq
chuW	Iron_uptake	0.982	0.138	0.143	no	-0.696	0.468	0.197	bad-chisq
chuX	Iron_uptake	0.982	0.138	0.143	no	-0.696	0.468	0.197	bad-chisq
chuY	Iron_uptake	0.982	0.138	0.143	no	-0.696	0.468	0.197	bad-chisq
cia	Bacteriocin	0.0175	0.138	0.143	no	0.696	0.468	0.197	bad-chisq
colY	Bacteriocin	0.0175	0.138	0.143	no	0.696	0.468	0.197	bad-chisq
eaeH	Adhesion_invasion	0.982	0.138	0.143	no	-0.696	0.468	0.197	bad-chisq
hbp_tsh	Autotransporter_T5SS	0.0175	0.138	0.143	no	0.696	0.468	0.197	bad-chisq
lpfC1	CU_fimbriae	0.0175	0.138	0.143	no	0.696	0.468	0.197	bad-chisq
sitA	Iron_uptake	0.982	0.138	0.143	no	-0.696	0.468	0.197	bad-chisq
sitB	Iron_uptake	0.982	0.138	0.143	no	-0.696	0.468	0.197	bad-chisq
sitC	Iron_uptake	0.982	0.138	0.143	no	-0.696	0.468	0.197	bad-chisq
vgrG	T6SS	0.0175	0.138	0.143	no	0.696	0.468	0.197	bad-chisq
yadC	CU_fimbriae	0.0175	0.138	0.143	no	0.696	0.468	0.197	bad-chisq
yadK	CU_fimbriae	0.0175	0.138	0.143	no	0.696	0.468	0.197	bad-chisq
ybgD	CU_fimbriae	0.0175	0.138	0.143	no	0.696	0.468	0.197	bad-chisq
ybgP	CU_fimbriae	0.0175	0.138	0.143	no	0.696	0.468	0.197	bad-chisq
ycbT	CU_fimbriae	0.0175	0.138	0.143	no	0.696	0.468	0.197	bad-chisq
ydeQ	CU_fimbriae	0.982	0.138	0.143	no	-0.696	0.468	0.197	bad-chisq
yfcO	CU_fimbriae	0.0175	0.138	0.143	no	0.696	0.468	0.197	bad-chisq
yfcP	CU_fimbriae	0.0175	0.138	0.143	no	0.696	0.468	0.197	bad-chisq
yfcQ	CU_fimbriae	0.0175	0.138	0.143	no	0.696	0.468	0.197	bad-chisq
yfcR	CU_fimbriae	0.0175	0.138	0.143	no	0.696	0.468	0.197	bad-chisq
yfcS	CU_fimbriae	0.0175	0.138	0.143	no	0.696	0.468	0.197	bad-chisq
yfcV	CU_fimbriae	0.0175	0.138	0.143	no	0.696	0.468	0.197	bad-chisq
yhcA	CU_fimbriae	0.0175	0.138	0.143	no	0.696	0.468	0.197	bad-chisq
yhcD	CU_fimbriae	0.0175	0.138	0.143	no	0.696	0.468	0.197	bad-chisq
yhcE	CU_fimbriae	0.0175	0.138	0.143	no	0.696	0.468	0.197	bad-chisq
yhcF	CU_fimbriae	0.0175	0.138	0.143	no	0.696	0.468	0.197	bad-chisq
kpsT_II_K1	Immune_evasion_modulation	0.526	0.149	0.155	no	0.178	0.123	0.191
neuA	Immune_evasion_modulation	0.526	0.149	0.155	no	0.178	0.123	0.191
neuB	Immune_evasion_modulation	0.526	0.149	0.155	no	0.178	0.123	0.191
neuC	Immune_evasion_modulation	0.526	0.149	0.155	no	0.178	0.123	0.191
neuD	Immune_evasion_modulation	0.526	0.149	0.155	no	0.178	0.123	0.191
focX_sfaX	CU_fimbriae	0.0702	0.159	0.164	no	-0.34	0.241	0.187	bad-chisq
neuE	Immune_evasion_modulation	0.474	0.158	0.164	no	0.174	0.123	0.187
nikD	Other	0.474	0.158	0.164	no	0.174	0.123	0.187
nikE	Other	0.526	0.158	0.164	no	-0.174	0.123	0.187
ompT	Immune_evasion_modulation	0.93	0.159	0.164	no	0.34	0.241	0.187	bad-chisq
papA	CU_fimbriae	0.93	0.159	0.164	no	0.34	0.241	0.187	bad-chisq
papI	CU_fimbriae	0.93	0.159	0.164	no	0.34	0.241	0.187	bad-chisq
uclA	CU_fimbriae	0.0702	0.159	0.164	no	-0.34	0.241	0.187	bad-chisq
aatA	Adhesion_invasion	0.0526	0.179	0.185	no	0.37	0.276	0.178	bad-chisq
cvaA	Bacteriocin	0.0526	0.179	0.185	no	0.37	0.276	0.178	bad-chisq
cvaB	Bacteriocin	0.0526	0.179	0.185	no	0.37	0.276	0.178	bad-chisq
cvaC	Bacteriocin	0.0526	0.179	0.185	no	0.37	0.276	0.178	bad-chisq
eitA	Iron_uptake	0.0526	0.179	0.185	no	0.37	0.276	0.178	bad-chisq
eitB	Iron_uptake	0.0526	0.179	0.185	no	0.37	0.276	0.178	bad-chisq
eitC	Iron_uptake	0.0526	0.179	0.185	no	0.37	0.276	0.178	bad-chisq
eitD	Iron_uptake	0.0526	0.179	0.185	no	0.37	0.276	0.178	bad-chisq
hlyF	Toxin	0.0526	0.179	0.185	no	0.37	0.276	0.178	bad-chisq
ompTp	Immune_evasion_modulation	0.0526	0.179	0.185	no	0.37	0.276	0.178	bad-chisq
APECO1_1761	T6SS	0.719	0.193	0.2	no	0.178	0.137	0.172
aec16	T6SS	0.719	0.193	0.2	no	0.178	0.137	0.172
aec17	T6SS	0.719	0.193	0.2	no	0.178	0.137	0.172
aec18	T6SS	0.719	0.193	0.2	no	0.178	0.137	0.172
aec19	T6SS	0.719	0.193	0.2	no	0.178	0.137	0.172
aec22	T6SS	0.719	0.193	0.2	no	0.178	0.137	0.172
aec23	T6SS	0.719	0.193	0.2	no	0.178	0.137	0.172
aec24	T6SS	0.719	0.193	0.2	no	0.178	0.137	0.172
aec25	T6SS	0.719	0.193	0.2	no	0.178	0.137	0.172
aec26	T6SS	0.719	0.193	0.2	no	0.178	0.137	0.172
aec28	T6SS	0.719	0.193	0.2	no	0.178	0.137	0.172
aec29	T6SS	0.719	0.193	0.2	no	0.178	0.137	0.172
aec30	T6SS	0.719	0.193	0.2	no	0.178	0.137	0.172
aec8	T6SS	0.719	0.193	0.2	no	0.178	0.137	0.172
clpV	T6SS	0.719	0.193	0.2	no	0.178	0.137	0.172
papC	CU_fimbriae	0.719	0.193	0.2	no	0.178	0.137	0.172
papD	CU_fimbriae	0.719	0.193	0.2	no	0.178	0.137	0.172
papH	CU_fimbriae	0.719	0.193	0.2	no	0.178	0.137	0.172
papJ	CU_fimbriae	0.719	0.193	0.2	no	0.178	0.137	0.172
papK	CU_fimbriae	0.719	0.193	0.2	no	0.178	0.137	0.172
cdiB	Bacteriocin	0.211	0.211	0.218	no	-0.189	0.152	0.166
daaE	CU_fimbriae	0.0526	0.227	0.234	no	-0.333	0.277	0.16	bad-chisq
neuS	Immune_evasion_modulation	0.439	0.227	0.234	no	0.15	0.125	0.16
papGIII	CU_fimbriae	0.0526	0.227	0.234	no	-0.333	0.277	0.16	bad-chisq
sfaC_focI_2	CU_fimbriae	0.0526	0.227	0.234	no	-0.333	0.277	0.16	bad-chisq
ECNA114_2857	T6SS	0.263	0.261	0.269	no	-0.157	0.141	0.149
EcE24377A_3127	T6SS	0.737	0.261	0.269	no	0.157	0.141	0.149
ehaB	Autotransporter_T5SS	0.263	0.261	0.269	no	-0.157	0.141	0.149
upaC_ehaB	Autotransporter_T5SS	0.737	0.261	0.269	no	0.157	0.141	0.149
APECO1_3714	T6SS	0.561	0.277	0.285	no	0.135	0.125	0.144
hlyA	Toxin	0.193	0.287	0.296	no	-0.166	0.157	0.141
hlyB	Toxin	0.193	0.287	0.296	no	-0.166	0.157	0.141
hlyC	Toxin	0.193	0.287	0.296	no	-0.166	0.157	0.141
hlyD	Toxin	0.193	0.287	0.296	no	-0.166	0.157	0.141
EC958_3095	T6SS	0.123	0.293	0.302	no	-0.197	0.189	0.139	bad-chisq
aec7	T6SS	0.877	0.293	0.302	no	0.197	0.189	0.139	bad-chisq
afaA_draA_daaA	CU_fimbriae	0.123	0.293	0.302	no	-0.197	0.189	0.139	bad-chisq
afaB_daaB_draBII	CU_fimbriae	0.123	0.293	0.302	no	-0.197	0.189	0.139	bad-chisq
afaC_draC_daaC	CU_fimbriae	0.123	0.293	0.302	no	-0.197	0.189	0.139	bad-chisq
afaD_daaD_draD	CU_fimbriae	0.123	0.293	0.302	no	-0.197	0.189	0.139	bad-chisq
daaF	CU_fimbriae	0.123	0.293	0.302	no	-0.197	0.189	0.139	bad-chisq
draP	CU_fimbriae	0.123	0.293	0.302	no	-0.197	0.189	0.139	bad-chisq
htrE	CU_fimbriae	0.123	0.293	0.302	no	-0.197	0.189	0.139	bad-chisq
sisB	Immune_evasion_modulation	0.123	0.293	0.302	no	-0.197	0.189	0.139	bad-chisq
yadL	CU_fimbriae	0.123	0.293	0.302	no	-0.197	0.189	0.139	bad-chisq
yadM	CU_fimbriae	0.123	0.293	0.302	no	-0.197	0.189	0.139	bad-chisq
cah	Autotransporter_T5SS	0.0351	0.328	0.337	no	-0.327	0.338	0.13	bad-chisq
cka	Bacteriocin	0.0351	0.328	0.337	no	-0.327	0.338	0.13	bad-chisq
fepE	Iron_uptake	0.965	0.328	0.337	no	0.327	0.338	0.13	bad-chisq
fimI	CU_fimbriae	0.965	0.328	0.337	no	0.327	0.338	0.13	bad-chisq
focA_sfaA	CU_fimbriae	0.0351	0.328	0.337	no	-0.327	0.338	0.13	bad-chisq
focG	CU_fimbriae	0.0351	0.328	0.337	no	-0.327	0.338	0.13	bad-chisq
rfc	Other	0.0351	0.328	0.337	no	-0.327	0.338	0.13	bad-chisq
sfaH	CU_fimbriae	0.0351	0.328	0.337	no	-0.327	0.338	0.13	bad-chisq
ybtX	Iron_uptake	0.965	0.328	0.337	no	0.327	0.338	0.13	bad-chisq
aufA	CU_fimbriae	0.754	0.347	0.356	no	0.135	0.144	0.125
aufB	CU_fimbriae	0.754	0.347	0.356	no	0.135	0.144	0.125
aufC	CU_fimbriae	0.754	0.347	0.356	no	0.135	0.144	0.125
aufD	CU_fimbriae	0.754	0.347	0.356	no	0.135	0.144	0.125
aufE	CU_fimbriae	0.754	0.347	0.356	no	0.135	0.144	0.125
aufF	CU_fimbriae	0.754	0.347	0.356	no	0.135	0.144	0.125
imm	Bacteriocin	0.754	0.347	0.356	no	0.135	0.144	0.125
kpsT_II_K5	Immune_evasion_modulation	0.246	0.347	0.356	no	-0.135	0.144	0.125
tia	Adhesion_invasion	0.526	0.384	0.393	no	0.107	0.125	0.115
yjaA	Other	0.825	0.386	0.395	no	0.14	0.164	0.115
yqiH	CU_fimbriae	0.702	0.394	0.403	no	0.115	0.136	0.113
agn43	Autotransporter_T5SS	0.474	0.4	0.409	no	0.104	0.125	0.111
aufG	CU_fimbriae	0.474	0.4	0.409	no	0.104	0.125	0.111
ECP_2810	T6SS	0.105	0.406	0.415	no	-0.167	0.203	0.11	bad-chisq
hek	Adhesion_invasion	0.105	0.406	0.415	no	-0.167	0.203	0.11	bad-chisq
cvi	Bacteriocin	0.0702	0.411	0.42	no	0.198	0.244	0.109	bad-chisq
shiF_p	Iron_uptake	0.0702	0.411	0.42	no	0.198	0.244	0.109	bad-chisq
virK	Other	0.0702	0.411	0.42	no	0.198	0.244	0.109	bad-chisq
upaG_ehaG	Autotransporter_T5SS	0.684	0.42	0.429	no	-0.107	0.134	0.107
traJ	Adhesion_invasion	0.649	0.432	0.441	no	0.101	0.131	0.104
lafB	Flagella	0.228	0.453	0.462	no	-0.11	0.149	0.0994
lafC	Flagella	0.228	0.453	0.462	no	-0.11	0.149	0.0994
lafD	Flagella	0.228	0.453	0.462	no	-0.11	0.149	0.0994
lafE	Flagella	0.228	0.453	0.462	no	-0.11	0.149	0.0994
lafF	Flagella	0.228	0.453	0.462	no	-0.11	0.149	0.0994
lafS	Flagella	0.228	0.453	0.462	no	-0.11	0.149	0.0994
lafT	Flagella	0.228	0.453	0.462	no	-0.11	0.149	0.0994
afrB	CU_fimbriae	0.0175	0.493	0.502	no	-0.321	0.475	0.0908	bad-chisq
afrC	CU_fimbriae	0.0175	0.493	0.502	no	-0.321	0.475	0.0908	bad-chisq
afrD	CU_fimbriae	0.0175	0.493	0.502	no	-0.321	0.475	0.0908	bad-chisq
b2854	T2SS	0.123	0.493	0.502	no	0.129	0.19	0.0908	bad-chisq
cdtA	Toxin	0.0175	0.493	0.502	no	-0.321	0.475	0.0908	bad-chisq
cdtC	Toxin	0.0175	0.493	0.502	no	-0.321	0.475	0.0908	bad-chisq
cea	Bacteriocin	0.0175	0.493	0.502	no	-0.321	0.475	0.0908	bad-chisq
cfaB	CU_fimbriae	0.0175	0.493	0.502	no	-0.321	0.475	0.0908	bad-chisq
cfaD	CU_fimbriae	0.0175	0.493	0.502	no	-0.321	0.475	0.0908	bad-chisq
clpB	CU_fimbriae	0.0175	0.493	0.502	no	-0.321	0.475	0.0908	bad-chisq
clpC	CU_fimbriae	0.0175	0.493	0.502	no	-0.321	0.475	0.0908	bad-chisq
clpE	CU_fimbriae	0.0175	0.493	0.502	no	-0.321	0.475	0.0908	bad-chisq
clpH	CU_fimbriae	0.0175	0.493	0.502	no	-0.321	0.475	0.0908	bad-chisq
csgA	Adhesion_invasion	0.982	0.493	0.502	no	0.321	0.475	0.0908	bad-chisq
cshB	CU_fimbriae	0.0175	0.493	0.502	no	-0.321	0.475	0.0908	bad-chisq
ehaA	Autotransporter_T5SS	0.0175	0.493	0.502	no	-0.321	0.475	0.0908	bad-chisq
espX2	T3SS	0.0175	0.493	0.502	no	-0.321	0.475	0.0908	bad-chisq
faeE	CU_fimbriae	0.0175	0.493	0.502	no	-0.321	0.475	0.0908	bad-chisq
faeJ	CU_fimbriae	0.0175	0.493	0.502	no	-0.321	0.475	0.0908	bad-chisq
fimF	CU_fimbriae	0.982	0.493	0.502	no	0.321	0.475	0.0908	bad-chisq
fimG	CU_fimbriae	0.982	0.493	0.502	no	0.321	0.475	0.0908	bad-chisq
fimH	CU_fimbriae	0.982	0.493	0.502	no	0.321	0.475	0.0908	bad-chisq
fyuA	Iron_uptake	0.982	0.493	0.502	no	0.321	0.475	0.0908	bad-chisq
hra1	Adhesion_invasion	0.0175	0.493	0.502	no	-0.321	0.475	0.0908	bad-chisq
hra2	Adhesion_invasion	0.0175	0.493	0.502	no	-0.321	0.475	0.0908	bad-chisq
irp1	Iron_uptake	0.982	0.493	0.502	no	0.321	0.475	0.0908	bad-chisq
irp2	Iron_uptake	0.982	0.493	0.502	no	0.321	0.475	0.0908	bad-chisq
kpsC_II	Immune_evasion_modulation	0.982	0.493	0.502	no	0.321	0.475	0.0908	bad-chisq
kpsD	Immune_evasion_modulation	0.982	0.493	0.502	no	0.321	0.475	0.0908	bad-chisq
kpsE_II	Immune_evasion_modulation	0.982	0.493	0.502	no	0.321	0.475	0.0908	bad-chisq
kpsF_II	Immune_evasion_modulation	0.982	0.493	0.502	no	0.321	0.475	0.0908	bad-chisq
kpsS_II	Immune_evasion_modulation	0.982	0.493	0.502	no	0.321	0.475	0.0908	bad-chisq
kpsU_II	Immune_evasion_modulation	0.982	0.493	0.502	no	0.321	0.475	0.0908	bad-chisq
lfhA	Flagella	0.982	0.493	0.502	no	0.321	0.475	0.0908	bad-chisq
lpfA1	CU_fimbriae	0.0175	0.493	0.502	no	-0.321	0.475	0.0908	bad-chisq
nfaE111	CU_fimbriae	0.0175	0.493	0.502	no	-0.321	0.475	0.0908	bad-chisq
papGIV	CU_fimbriae	0.0175	0.493	0.502	no	-0.321	0.475	0.0908	bad-chisq
pixA	CU_fimbriae	0.0175	0.493	0.502	no	-0.321	0.475	0.0908	bad-chisq
pixB	CU_fimbriae	0.0175	0.493	0.502	no	-0.321	0.475	0.0908	bad-chisq
pixC	CU_fimbriae	0.0175	0.493	0.502	no	-0.321	0.475	0.0908	bad-chisq
pixD	CU_fimbriae	0.0175	0.493	0.502	no	-0.321	0.475	0.0908	bad-chisq
pixF	CU_fimbriae	0.0175	0.493	0.502	no	-0.321	0.475	0.0908	bad-chisq
pixG	CU_fimbriae	0.0175	0.493	0.502	no	-0.321	0.475	0.0908	bad-chisq
pixH	CU_fimbriae	0.0175	0.493	0.502	no	-0.321	0.475	0.0908	bad-chisq
pixJ	CU_fimbriae	0.0175	0.493	0.502	no	-0.321	0.475	0.0908	bad-chisq
sfaS	CU_fimbriae	0.0175	0.493	0.502	no	-0.321	0.475	0.0908	bad-chisq
ybtA	Iron_uptake	0.982	0.493	0.502	no	0.321	0.475	0.0908	bad-chisq
ybtE	Iron_uptake	0.982	0.493	0.502	no	0.321	0.475	0.0908	bad-chisq
ybtP	Iron_uptake	0.982	0.493	0.502	no	0.321	0.475	0.0908	bad-chisq
ybtQ	Iron_uptake	0.982	0.493	0.502	no	0.321	0.475	0.0908	bad-chisq
ybtS	Iron_uptake	0.982	0.493	0.502	no	0.321	0.475	0.0908	bad-chisq
ybtT	Iron_uptake	0.982	0.493	0.502	no	0.321	0.475	0.0908	bad-chisq
ybtU	Iron_uptake	0.982	0.493	0.502	no	0.321	0.475	0.0908	bad-chisq
iha	Iron_uptake	0.509	0.509	0.518	no	-0.0813	0.125	0.0874
ireA	Iron_uptake	0.491	0.509	0.518	no	0.0813	0.125	0.0874
c1936	CU_fimbriae	0.842	0.51	0.519	no	0.111	0.171	0.0872
cdiA	Bacteriocin	0.158	0.51	0.519	no	-0.111	0.171	0.0872
iroB	Iron_uptake	0.158	0.51	0.519	no	-0.111	0.171	0.0872
iroC	Iron_uptake	0.158	0.51	0.519	no	-0.111	0.171	0.0872
iroN	Iron_uptake	0.158	0.51	0.519	no	-0.111	0.171	0.0872
stgA_lpfA2	CU_fimbriae	0.158	0.51	0.519	no	-0.111	0.171	0.0872
stgB_lpfB2	CU_fimbriae	0.158	0.51	0.519	no	-0.111	0.171	0.0872
stgC_lpfC2	CU_fimbriae	0.158	0.51	0.519	no	-0.111	0.171	0.0872
tcpC	Adhesion_invasion	0.561	0.526	0.534	no	-0.0787	0.126	0.0841
upaB	Autotransporter_T5SS	0.825	0.528	0.537	no	-0.102	0.164	0.0836
ydeR	CU_fimbriae	0.825	0.528	0.537	no	-0.102	0.164	0.0836
fbpA	Iron_uptake	0.0877	0.56	0.568	no	-0.127	0.221	0.0772	bad-chisq
fbpB	Iron_uptake	0.0877	0.56	0.568	no	-0.127	0.221	0.0772	bad-chisq
fbpC	Iron_uptake	0.0877	0.56	0.568	no	-0.127	0.221	0.0772	bad-chisq
kpsT_K2	Immune_evasion_modulation	0.0877	0.56	0.568	no	-0.127	0.221	0.0772	bad-chisq
EC042_4548	T6SS	0.0351	0.568	0.576	no	0.191	0.34	0.0756	bad-chisq
EC55989_3315	T6SS	0.0351	0.568	0.576	no	0.191	0.34	0.0756	bad-chisq
ECED1_1676	Autotransporter_T5SS	0.0351	0.568	0.576	no	0.191	0.34	0.0756	bad-chisq
astA	Toxin	0.0351	0.568	0.576	no	0.191	0.34	0.0756	bad-chisq
eibE	Autotransporter_T5SS	0.0351	0.568	0.576	no	0.191	0.34	0.0756	bad-chisq
etsA	Other	0.0351	0.568	0.576	no	0.191	0.34	0.0756	bad-chisq
etsB	Other	0.0351	0.568	0.576	no	0.191	0.34	0.0756	bad-chisq
etsC	Other	0.0351	0.568	0.576	no	0.191	0.34	0.0756	bad-chisq
hes	Adhesion_invasion	0.0351	0.568	0.576	no	0.191	0.34	0.0756	bad-chisq
yadN	CU_fimbriae	0.0351	0.568	0.576	no	0.191	0.34	0.0756	bad-chisq
yadV	CU_fimbriae	0.0351	0.568	0.576	no	0.191	0.34	0.0756	bad-chisq
ycbF	CU_fimbriae	0.0351	0.568	0.576	no	0.191	0.34	0.0756	bad-chisq
ycbQ	CU_fimbriae	0.0351	0.568	0.576	no	0.191	0.34	0.0756	bad-chisq
ycbR	CU_fimbriae	0.0351	0.568	0.576	no	0.191	0.34	0.0756	bad-chisq
ycbS	CU_fimbriae	0.0351	0.568	0.576	no	0.191	0.34	0.0756	bad-chisq
ycbU	CU_fimbriae	0.0351	0.568	0.576	no	0.191	0.34	0.0756	bad-chisq
ycbV	CU_fimbriae	0.0351	0.568	0.576	no	0.191	0.34	0.0756	bad-chisq
iss	Immune_evasion_modulation	0.789	0.581	0.589	no	0.0833	0.153	0.0731
lafA	Flagella	0.211	0.581	0.589	no	-0.0833	0.153	0.0731
lafK	Flagella	0.211	0.581	0.589	no	-0.0833	0.153	0.0731
lafV	Flagella	0.211	0.581	0.589	no	-0.0833	0.153	0.0731
lafW	Flagella	0.211	0.581	0.589	no	-0.0833	0.153	0.0731
lafZ	Flagella	0.211	0.581	0.589	no	-0.0833	0.153	0.0731
lfgA	Flagella	0.211	0.581	0.589	no	-0.0833	0.153	0.0731
lfgB	Flagella	0.211	0.581	0.589	no	-0.0833	0.153	0.0731
lfgD	Flagella	0.211	0.581	0.589	no	-0.0833	0.153	0.0731
lfgE	Flagella	0.211	0.581	0.589	no	-0.0833	0.153	0.0731
lfgF	Flagella	0.211	0.581	0.589	no	-0.0833	0.153	0.0731
lfgG	Flagella	0.211	0.581	0.589	no	-0.0833	0.153	0.0731
lfgH	Flagella	0.211	0.581	0.589	no	-0.0833	0.153	0.0731
lfgI	Flagella	0.211	0.581	0.589	no	-0.0833	0.153	0.0731
lfgJ	Flagella	0.211	0.581	0.589	no	-0.0833	0.153	0.0731
lfgK	Flagella	0.211	0.581	0.589	no	-0.0833	0.153	0.0731
lfgL	Flagella	0.211	0.581	0.589	no	-0.0833	0.153	0.0731
lfgN	Flagella	0.211	0.581	0.589	no	-0.0833	0.153	0.0731
lfhB	Flagella	0.211	0.581	0.589	no	-0.0833	0.153	0.0731
lfiE	Flagella	0.211	0.581	0.589	no	-0.0833	0.153	0.0731
lfiF	Flagella	0.211	0.581	0.589	no	-0.0833	0.153	0.0731
lfiG	Flagella	0.211	0.581	0.589	no	-0.0833	0.153	0.0731
lfiH	Flagella	0.211	0.581	0.589	no	-0.0833	0.153	0.0731
lfiI	Flagella	0.211	0.581	0.589	no	-0.0833	0.153	0.0731
lfiJ	Flagella	0.211	0.581	0.589	no	-0.0833	0.153	0.0731
lfiM	Flagella	0.211	0.581	0.589	no	-0.0833	0.153	0.0731
lfiN	Flagella	0.211	0.581	0.589	no	-0.0833	0.153	0.0731
lfiP	Flagella	0.211	0.581	0.589	no	-0.0833	0.153	0.0731
lfiQ	Flagella	0.211	0.581	0.589	no	-0.0833	0.153	0.0731
lfiR	Flagella	0.211	0.581	0.589	no	-0.0833	0.153	0.0731
fecA	Iron_uptake	0.439	0.607	0.615	no	-0.0637	0.126	0.0681
fecB	Iron_uptake	0.439	0.607	0.615	no	-0.0637	0.126	0.0681
fecC	Iron_uptake	0.439	0.607	0.615	no	-0.0637	0.126	0.0681
fecD	Iron_uptake	0.439	0.607	0.615	no	-0.0637	0.126	0.0681
fecE	Iron_uptake	0.439	0.607	0.615	no	-0.0637	0.126	0.0681
fecI	Iron_uptake	0.439	0.607	0.615	no	-0.0637	0.126	0.0681
fecR	Iron_uptake	0.439	0.607	0.615	no	-0.0637	0.126	0.0681
shiF	Iron_uptake	0.491	0.631	0.638	no	-0.0591	0.125	0.0636
ydeS	CU_fimbriae	0.737	0.633	0.641	no	0.0667	0.142	0.0632
yqiI	CU_fimbriae	0.263	0.633	0.641	no	-0.0667	0.142	0.0632
EC042_0022	CU_fimbriae	0.14	0.666	0.673	no	-0.0765	0.18	0.0572
EC042_0023	CU_fimbriae	0.14	0.666	0.673	no	-0.0765	0.18	0.0572
ECABU_c30960	T6SS	0.14	0.666	0.673	no	-0.0765	0.18	0.0572
LF82_438	T6SS	0.14	0.666	0.673	no	-0.0765	0.18	0.0572
NRG857_13835	T6SS	0.14	0.666	0.673	no	-0.0765	0.18	0.0572
Z2203	CU_fimbriae	0.14	0.666	0.673	no	-0.0765	0.18	0.0572
c3400	T6SS	0.14	0.666	0.673	no	-0.0765	0.18	0.0572
eaeX	Adhesion_invasion	0.14	0.666	0.673	no	-0.0765	0.18	0.0572
espR2	T3SS	0.14	0.666	0.673	no	-0.0765	0.18	0.0572
espX1	T3SS	0.14	0.666	0.673	no	-0.0765	0.18	0.0572
espX3	T3SS	0.14	0.666	0.673	no	-0.0765	0.18	0.0572
gspA	T2SS	0.86	0.666	0.673	no	0.0765	0.18	0.0572
gspo	T2SS	0.86	0.666	0.673	no	0.0765	0.18	0.0572
ipaD	Invasion	0.14	0.666	0.673	no	-0.0765	0.18	0.0572
yfcU	CU_fimbriae	0.14	0.666	0.673	no	-0.0765	0.18	0.0572
EcSMS35_B0007	Bacteriocin	0.0877	0.671	0.678	no	0.0923	0.221	0.0562	bad-chisq
lpfB1	CU_fimbriae	0.0877	0.671	0.678	no	0.0923	0.221	0.0562	bad-chisq
mcbA	Bacteriocin	0.0877	0.671	0.678	no	0.0923	0.221	0.0562	bad-chisq
yraH	CU_fimbriae	0.0877	0.671	0.678	no	0.0923	0.221	0.0562	bad-chisq
yraI	CU_fimbriae	0.0877	0.671	0.678	no	0.0923	0.221	0.0562	bad-chisq
yraJ	CU_fimbriae	0.0877	0.671	0.678	no	0.0923	0.221	0.0562	bad-chisq
yraK	CU_fimbriae	0.0877	0.671	0.678	no	0.0923	0.221	0.0562	bad-chisq
hma	Iron_uptake	0.702	0.694	0.7	no	-0.0529	0.137	0.0521
epaO	T3SS	0.14	0.698	0.704	no	0.0689	0.18	0.0515	bad-chisq
epaP	T3SS	0.14	0.698	0.704	no	0.0689	0.18	0.0515	bad-chisq
epaQ	T3SS	0.14	0.698	0.704	no	0.0689	0.18	0.0515	bad-chisq
epaR	T3SS	0.14	0.698	0.704	no	0.0689	0.18	0.0515	bad-chisq
epaS	T3SS	0.14	0.698	0.704	no	0.0689	0.18	0.0515	bad-chisq
espL4	T3SS	0.14	0.698	0.704	no	0.0689	0.18	0.0515	bad-chisq
espR1	T3SS	0.14	0.698	0.704	no	0.0689	0.18	0.0515	bad-chisq
espX5	T3SS	0.14	0.698	0.704	no	0.0689	0.18	0.0515	bad-chisq
iroD	Iron_uptake	0.193	0.732	0.738	no	-0.0534	0.159	0.0453
iroE	Iron_uptake	0.193	0.732	0.738	no	-0.0534	0.159	0.0453
lfgM	Flagella	0.193	0.732	0.738	no	-0.0534	0.159	0.0453
clbA	Toxin	0.579	0.738	0.744	no	0.0417	0.127	0.0443
clbB	Toxin	0.579	0.738	0.744	no	0.0417	0.127	0.0443
clbC	Toxin	0.579	0.738	0.744	no	0.0417	0.127	0.0443
clbD	Toxin	0.579	0.738	0.744	no	0.0417	0.127	0.0443
clbE	Toxin	0.579	0.738	0.744	no	0.0417	0.127	0.0443
clbF	Toxin	0.579	0.738	0.744	no	0.0417	0.127	0.0443
clbG	Toxin	0.579	0.738	0.744	no	0.0417	0.127	0.0443
clbH	Toxin	0.579	0.738	0.744	no	0.0417	0.127	0.0443
clbI	Toxin	0.579	0.738	0.744	no	0.0417	0.127	0.0443
clbL	Toxin	0.579	0.738	0.744	no	0.0417	0.127	0.0443
clbM	Toxin	0.579	0.738	0.744	no	0.0417	0.127	0.0443
clbN	Toxin	0.579	0.738	0.744	no	0.0417	0.127	0.0443
clbO	Toxin	0.579	0.738	0.744	no	0.0417	0.127	0.0443
clbP	Toxin	0.579	0.738	0.744	no	0.0417	0.127	0.0443
clbQ	Toxin	0.579	0.738	0.744	no	0.0417	0.127	0.0443
clbR	Toxin	0.579	0.738	0.744	no	0.0417	0.127	0.0443
EC958_4121	Autotransporter_T5SS	0.474	0.764	0.769	no	-0.037	0.125	0.0398
sat	Autotransporter_T5SS	0.474	0.764	0.769	no	-0.037	0.125	0.0398
ECP_2819	T6SS	0.0702	0.769	0.774	no	-0.0708	0.245	0.0389	bad-chisq
espY2	T3SS	0.0702	0.769	0.774	no	-0.0708	0.245	0.0389	bad-chisq
kpsM_II	Immune_evasion_modulation	0.93	0.769	0.774	no	0.0708	0.245	0.0389	bad-chisq
sisA	Immune_evasion_modulation	0.93	0.769	0.774	no	0.0708	0.245	0.0389	bad-chisq
cjrA	Iron_uptake_bacteriocin	0.754	0.78	0.785	no	0.0399	0.146	0.0369
upaH	Autotransporter_T5SS	0.246	0.78	0.785	no	-0.0399	0.146	0.0369
fliC	Flagella	0.351	0.85	0.854	no	-0.0243	0.131	0.025
ECs3728	T3SS	0.123	0.855	0.858	no	-0.0343	0.191	0.0242	bad-chisq
c1935	CU_fimbriae	0.877	0.855	0.858	no	0.0343	0.191	0.0242	bad-chisq
ehaD	Autotransporter_T5SS	0.123	0.855	0.858	no	-0.0343	0.191	0.0242	bad-chisq
eivA	T3SS	0.123	0.855	0.858	no	-0.0343	0.191	0.0242	bad-chisq
eivC	T3SS	0.123	0.855	0.858	no	-0.0343	0.191	0.0242	bad-chisq
eivE	T3SS	0.123	0.855	0.858	no	-0.0343	0.191	0.0242	bad-chisq
eivI	T3SS	0.123	0.855	0.858	no	-0.0343	0.191	0.0242	bad-chisq
eivJ	T3SS	0.123	0.855	0.858	no	-0.0343	0.191	0.0242	bad-chisq
espY1	T3SS	0.123	0.855	0.858	no	-0.0343	0.191	0.0242	bad-chisq
espY3	T3SS	0.123	0.855	0.858	no	-0.0343	0.191	0.0242	bad-chisq
fliD	Flagella	0.737	0.865	0.868	no	-0.0238	0.142	0.0226
ydeT	CU_fimbriae	0.737	0.865	0.868	no	-0.0238	0.142	0.0226
ECs3712	T3SS	0.158	0.902	0.904	no	0.0208	0.172	0.0163
ehaC	Autotransporter_T5SS	0.158	0.902	0.904	no	0.0208	0.172	0.0163
eprH	T3SS	0.158	0.902	0.904	no	0.0208	0.172	0.0163
eprI	T3SS	0.158	0.902	0.904	no	0.0208	0.172	0.0163
eprJ	T3SS	0.158	0.902	0.904	no	0.0208	0.172	0.0163
eprK	T3SS	0.158	0.902	0.904	no	0.0208	0.172	0.0163
espL3	T3SS	0.158	0.902	0.904	no	0.0208	0.172	0.0163
espX4	T3SS	0.158	0.902	0.904	no	0.0208	0.172	0.0163
etrA	T3SS	0.158	0.902	0.904	no	0.0208	0.172	0.0163
fitA	Iron_uptake	0.842	0.902	0.904	no	-0.0208	0.172	0.0163
fitB	Iron_uptake	0.842	0.902	0.904	no	-0.0208	0.172	0.0163
fitC	Iron_uptake	0.842	0.902	0.904	no	-0.0208	0.172	0.0163
fitD	Iron_uptake	0.842	0.902	0.904	no	-0.0208	0.172	0.0163
fitE	Iron_uptake	0.842	0.902	0.904	no	-0.0208	0.172	0.0163
fitR	Iron_uptake	0.842	0.902	0.904	no	-0.0208	0.172	0.0163
iagB	T3SS	0.158	0.902	0.904	no	0.0208	0.172	0.0163
orgA	T3SS	0.158	0.902	0.904	no	0.0208	0.172	0.0163
orgB	T3SS	0.158	0.902	0.904	no	0.0208	0.172	0.0163
sfmA	CU_fimbriae	0.158	0.902	0.904	no	0.0208	0.172	0.0163
sfmC	CU_fimbriae	0.158	0.902	0.904	no	0.0208	0.172	0.0163
sfmD	CU_fimbriae	0.158	0.902	0.904	no	0.0208	0.172	0.0163
sfmF	CU_fimbriae	0.158	0.902	0.904	no	0.0208	0.172	0.0163
sfmH	CU_fimbriae	0.158	0.902	0.904	no	0.0208	0.172	0.0163
sfmZ	CU_fimbriae	0.158	0.902	0.904	no	0.0208	0.172	0.0163
upaI	Autotransporter_T5SS	0.842	0.902	0.904	no	-0.0208	0.172	0.0163
ybgO	CU_fimbriae	0.158	0.902	0.904	no	0.0208	0.172	0.0163
ybgQ	CU_fimbriae	0.158	0.902	0.904	no	0.0208	0.172	0.0163
ygeG	T3SS	0.158	0.902	0.904	no	0.0208	0.172	0.0163
ygeH	T3SS	0.158	0.902	0.904	no	0.0208	0.172	0.0163
clbJ	Toxin	0.456	0.904	0.906	no	-0.0149	0.126	0.016
APECO1_3695	T6SS	0.825	0.906	0.908	no	0.0191	0.165	0.0157
APECO1_3696	T6SS	0.825	0.906	0.908	no	0.0191	0.165	0.0157
APECO1_3702	T6SS	0.825	0.906	0.908	no	0.0191	0.165	0.0157
APECO1_3712	T6SS	0.825	0.906	0.908	no	0.0191	0.165	0.0157
APECO1_3713	T6SS	0.825	0.906	0.908	no	0.0191	0.165	0.0157
APECO1_3715	T6SS	0.825	0.906	0.908	no	0.0191	0.165	0.0157
APECO1_3716	T6SS	0.825	0.906	0.908	no	0.0191	0.165	0.0157
APECO1_3717	T6SS	0.825	0.906	0.908	no	0.0191	0.165	0.0157
APECO1_3718	T6SS	0.825	0.906	0.908	no	0.0191	0.165	0.0157
EC958_5043	T6SS	0.825	0.906	0.908	no	0.0191	0.165	0.0157
ccdb	Bacteriocin	0.825	0.906	0.908	no	0.0191	0.165	0.0157
espL1	T3SS	0.175	0.906	0.908	no	-0.0191	0.165	0.0157
malx_pafP	Other	0.825	0.906	0.908	no	0.0191	0.165	0.0157
pafR	Other	0.825	0.906	0.908	no	0.0191	0.165	0.0157
set1B	Toxin	0.175	0.906	0.908	no	-0.0191	0.165	0.0157
usp	Toxin	0.825	0.906	0.908	no	0.0191	0.165	0.0157
b2972	T2SS	0.895	0.922	0.924	no	-0.0196	0.204	0.0129	bad-chisq
eivF	T3SS	0.105	0.922	0.924	no	0.0196	0.204	0.0129	bad-chisq
eivG	T3SS	0.105	0.922	0.924	no	0.0196	0.204	0.0129	bad-chisq
espY4	T3SS	0.105	0.922	0.924	no	0.0196	0.204	0.0129	bad-chisq
gspC	T2SS	0.895	0.922	0.924	no	-0.0196	0.204	0.0129	bad-chisq
gspE	T2SS	0.895	0.922	0.924	no	-0.0196	0.204	0.0129	bad-chisq
gspF	T2SS	0.895	0.922	0.924	no	-0.0196	0.204	0.0129	bad-chisq
gspG	T2SS	0.895	0.922	0.924	no	-0.0196	0.204	0.0129	bad-chisq
gspH	T2SS	0.895	0.922	0.924	no	-0.0196	0.204	0.0129	bad-chisq
gspI	T2SS	0.895	0.922	0.924	no	-0.0196	0.204	0.0129	bad-chisq
gspJ	T2SS	0.895	0.922	0.924	no	-0.0196	0.204	0.0129	bad-chisq
gspK	T2SS	0.895	0.922	0.924	no	-0.0196	0.204	0.0129	bad-chisq
pkgA	T3SS	0.105	0.922	0.924	no	0.0196	0.204	0.0129	bad-chisq
traT	Immune_evasion_modulation	0.895	0.922	0.924	no	-0.0196	0.204	0.0129	bad-chisq
yghG	T2SS	0.895	0.922	0.924	no	-0.0196	0.204	0.0129	bad-chisq
cjrB	Iron_uptake_bacteriocin	0.772	0.943	0.944	no	0.0105	0.149	0.00947
cjrC	Iron_uptake_bacteriocin	0.772	0.943	0.944	no	0.0105	0.149	0.00947
clbK	Toxin	0.228	0.943	0.944	no	-0.0105	0.149	0.00947
senB	Toxin	0.772	0.943	0.944	no	0.0105	0.149	0.00947
ygiL	CU_fimbriae	0.772	0.943	0.944	no	0.0105	0.149	0.00947
yqiG	CU_fimbriae	0.772	0.943	0.944	no	0.0105	0.149	0.00947
afaE_V	CU_fimbriae	0.0526	0.946	0.948	no	0.0185	0.281	0.0089	bad-chisq
cba	Bacteriocin	0.0526	0.946	0.948	no	0.0185	0.281	0.0089	bad-chisq
cbi	Bacteriocin	0.0526	0.946	0.948	no	0.0185	0.281	0.0089	bad-chisq
cfaC	CU_fimbriae	0.0526	0.946	0.948	no	0.0185	0.281	0.0089	bad-chisq
cma	Bacteriocin	0.0526	0.946	0.948	no	0.0185	0.281	0.0089	bad-chisq
cmi	Bacteriocin	0.0526	0.946	0.948	no	0.0185	0.281	0.0089	bad-chisq
fimA	CU_fimbriae	0.947	0.946	0.948	no	-0.0185	0.281	0.0089	bad-chisq
fimB	CU_fimbriae	0.947	0.946	0.948	no	-0.0185	0.281	0.0089	bad-chisq
fimC	CU_fimbriae	0.947	0.946	0.948	no	-0.0185	0.281	0.0089	bad-chisq
fimD	CU_fimbriae	0.947	0.946	0.948	no	-0.0185	0.281	0.0089	bad-chisq
fimE	CU_fimbriae	0.947	0.946	0.948	no	-0.0185	0.281	0.0089	bad-chisq
gspD	T2SS	0.947	0.946	0.948	no	-0.0185	0.281	0.0089	bad-chisq
gspL	T2SS	0.947	0.946	0.948	no	-0.0185	0.281	0.0089	bad-chisq
gspM	T2SS	0.947	0.946	0.948	no	-0.0185	0.281	0.0089	bad-chisq
ibeA	Adhesion_invasion	0.0526	0.946	0.948	no	0.0185	0.281	0.0089	bad-chisq
iucA	Iron_uptake	0.561	0.952	0.953	no	-0.0075	0.126	0.00801
iucB	Iron_uptake	0.561	0.952	0.953	no	-0.0075	0.126	0.00801
iucC	Iron_uptake	0.561	0.952	0.953	no	-0.0075	0.126	0.00801
iucD	Iron_uptake	0.561	0.952	0.953	no	-0.0075	0.126	0.00801
iutA	Iron_uptake	0.561	0.952	0.953	no	-0.0075	0.126	0.00801

## Sheet: Supplemental Table S5
Supplemental Table S5: UPEC from pyelonephritis cases did not feature greater counts of virulence genes for any virulence category relative to cystitis-associated UPEC.
Results from performing a permutation test to assess significance in gene count differences between pyelenophritis- and cystitis-associated UPEC.
ᵃ Virulence factor class from EcVGDB by Biggel et al. 2020.
Virulence factor class ᵃ	Median distinct gene count in cystitis-associated UPEC	Median distinct gene count in pyelonephritis-associated UPEC	Empirical p-value that median gene count is greater in pyelonephritis-associated UPEC than cystitis-associated UPEC	Benjamini–Hochberg multiple testings corrected empirical p-value that median gene count is greater in pyelonephritis-associated UPEC than cystitis-associated UPEC	Empirical p-value that median gene count is greater in cystitis-associated UPEC than pyelonephritis-associated UPEC	Benjamini–Hochberg multiple testings corrected empirical p-value that median gene count is greater in cystitis-associated UPEC than pyelonephritis-associated UPEC
T6SS	35	39	0.030297	0.424158	0.987701	1
Immune_evasion_modulation	13	18	0.0858914	0.60124	0.960804	1
Adhesion_invasion	14	15	0.294571	1	1	1
CU_fimbriae	47	47	0.69943	1	0.889411	1
Toxin	20	19	0.706029	1	0.39896	1
Iron_uptake	65	64.5	0.749525	1	0.359864	1
Flagella	51	50.5	0.825817	1	0.368763	1
Iron_uptake_bacteriocin	4	4	0.997	1	1	1
Autotransporter_T5SS	6	6	0.9997	1	0.932707	1
T2SS	16	16	0.9999	1	1	1
Bacteriocin	2	2	1	1	0.90281	1
T3SS	0	0	1	1	1	1
Invasion	1	1	1	1	1	1
Type_4_pilus	7	7	1	1	1	1

## Sheet: Supplemental Table S6
Supplemental Table S6: MICs for 27 isolates in the ST131 clade for 23 different antibiotics.
MICs are shown for the 27 antibiotics featured in the GN4F Sensititre assay.
E. coli sample ID	Sequence type (using ARIBA/EnteroBase). * indicates there was uncertainty in the call)	AMK (amikacin)	AMP (ampicillin)	SAM ampicillin-sulbactam 2:1 ratio	ATM (aztreonam)	CFZ (cefazolin)	FEP (cefepime)	CAZ (ceftazidime)	CRO (ceftriaxone)	CIP (ciprofloxacin)	DOR ( doripenem)	ETP (ertapenem)	GEN (gentamicin)	IPM (imipenem)	LVX (levofloxacin)	MEM (meropenem)	MIN (minocycline)	NIT (nitrofurantoin)	PIP (piperacillin)	TZP (piperacillin-tazobactam constant 4	TET (tetracycline)	TGC (tigecycline)	TOB (tobramycin)	SXT (trimethoprim-sulfamethoxazole)
P6211	131	≤8	>16	16/8	8	>16	≤4	≤1	8	>2	≤0.5	≤0.25	≤2	≤0.5	≤1	≤0.5	≤1	≤32	64	≤8/4	>8	≤1	>8	>4/76
P1075-2	131	≤8	>16	>16/8	≤1	4	≤4	≤1	≤0.5	≤0.5	≤0.5	≤0.25	≤2	≤0.5	≤1	≤0.5	≤1	≤32	64	≤8/4	≤4	≤1	≤2	≤2/38
P6394	131	≤8	>16	2	≤1	4	≤4	≤1	≤0.5	≤0.5	≤0.5	≤0.25	>8	≤0.5	≤1	≤0.5	≤1	≤32	64	≤8/4	≤4	≤1	4	≤2/38
P6092	131	≤8	>16	>16/8	≤1	4	≤4	≤1	≤0.5	>2	≤0.5	≤0.25	>8	≤0.5	≤1	≤0.5	≤1	≤32	64	≤8/4	≤4	≤1	8	≤2/38
P1077	131	≤8	>16	>16/8	≤1	8	≤4	≤1	≤0.5	≤0.5	≤0.5	≤0.25	≤2	≤0.5	≤1	≤0.5	≤1	≤32	>64	≤8/4	≤4	≤1	≤2	>4/76
P6172	131	≤8	>16	16/8	≤1	4	≤4	≤1	≤0.5	≤0.5	≤0.5	≤0.25	>8	≤0.5	≤1	≤0.5	2	≤32	32	≤8/4	>8	≤1	8	>4/76
P6164	131	≤8	>16	44047	≤1	4	≤4	≤1	≤0.5	≤0.5	≤0.5	≤0.25	>8	≤0.5	≤1	≤0.5	2	≤32	64	≤8/4	>8	≤1	8	>4/76
P1061	131	≤8	≤8	≤4/2	≤1	4	≤4	≤1	≤0.5	>2	≤0.5	≤0.25	≤2	≤0.5	>8	≤0.5	2	≤32	≤16	≤8/4	>8	≤1	≤2	>4/76
R9503	131	≤8	>16	44047	>16	>16	16	16	>32	>2	≤0.5	≤0.25	≤2	≤0.5	>8	≤0.5	≤1	≤32	>64	≤8/4	≤4	≤1	≤2	≤2/38
P6374	131	≤8	>16	≤4/2	4	>16	≤4	2	16	>2	≤0.5	≤0.25	≤2	≤0.5	>8	≤0.5	2	≤32	≤16	≤8/4	>8	≤1	≤2	>4/76
P6460	131	≤8	>16	16/8	≤1	2	≤4	≤1	≤0.5	>2	≤0.5	≤0.25	>8	≤0.5	>8	≤0.5	≤1	≤32	≤16	≤8/4	>8	≤1	>8	>4/76
P6290	131	≤8	≤8	≤4/2	≤1	2	≤4	≤1	≤0.5	>2	≤0.5	≤0.25	≤2	≤0.5	>8	≤0.5	8	≤32	≤16	≤8/4	>8	≤1	≤2	≤2/38
P6372	131*	≤8	>16	16/8	≤1	2	≤4	≤1	≤0.5	≤0.5	≤0.5	≤0.25	≤2	≤0.5	≤1	≤0.5	≤1	≤32	>64	≤8/4	≤4	≤1	≤2	≤2/38
P6066	131	≤8	≤8	≤4/2	≤1	4	≤4	≤1	≤0.5	≤0.5	≤0.5	≤0.25	≤2	≤0.5	≤1	≤0.5	≤1	≤32	≤16	≤8/4	≤4	≤1	≤2	≤2/38
R9525	131	≤8	>16	16/8	≤1	4	≤4	≤1	≤0.5	>2	≤0.5	≤0.25	≤2	≤0.5	4	≤0.5	2	≤32	≤16	≤8/4	>8	≤1	≤2	>4/76
P6480	131	≤8	>16	16/8	≤1	4	≤4	≤1	≤0.5	>2	≤0.5	≤0.25	≤2	≤0.5	>8	≤0.5	≤1	≤32	≤16	≤8/4	≤4	≤1	≤2	>4/76
P6116	131	≤8	>16	44047	≤1	4	≤4	≤1	≤0.5	≤0.5	≤0.5	≤0.25	≤2	≤0.5	≤1	≤0.5	≤1	≤32	32	≤8/4	≤4	≤1	≤2	≤2/38
P6393	131	≤8	>16	>16/8	≤1	16	≤4	≤1	≤0.5	≤0.5	≤0.5	≤0.25	>8	≤0.5	≤1	≤0.5	≤1	≤32	>64	≤8/4	>8	≤1	4	>4/76
P6491	131	≤8	>16	>16/8	≤1	16	≤4	≤1	≤0.5	≤0.5	≤0.5	≤0.25	>8	≤0.5	≤1	≤0.5	≤1	≤32	>64	≤8/4	>8	≤1	8	>4/76
P6084	131	≤8	≤8	≤4/2	≤1	2	≤4	≤1	≤0.5	≤0.5	≤0.5	≤0.25	≤2	≤0.5	≤1	≤0.5	≤1	≤32	≤16	≤8/4	≤4	≤1	≤2	≤2/38
P6405	131	≤8	>16	16/8	≤1	2	≤4	≤1	≤0.5	≤0.5	≤0.5	≤0.25	>8	≤0.5	≤1	≤0.5	2	≤32	32	≤8/4	>8	≤1	4	>4/76
P1033	131	≤8	>16	>16/8	≤1	>16	≤4	≤1	≤0.5	≤0.5	≤0.5	≤0.25	≤2	≤0.5	≤1	≤0.5	≤1	≤32	>64	≤8/4	≤4	≤1	≤2	≤2/38
P6240	131	≤8	≤8	≤4/2	≤1	2	≤4	≤1	≤0.5	≤0.5	≤0.5	≤0.25	≤2	≤0.5	≤1	≤0.5	≤1	≤32	≤16	≤8/4	≤4	≤1	≤2	≤2/38
P1063	131	≤8	≤8	≤4/2	≤1	2	≤4	≤1	≤0.5	≤0.5	≤0.5	≤0.25	≤2	≤0.5	≤1	≤0.5	≤1	≤32	≤16	≤8/4	≤4	≤1	≤2	≤2/38
P1054	131	≤8	>16	16/8	≤1	4	≤4	≤1	≤0.5	≤0.5	≤0.5	≤0.25	≤2	≤0.5	≤1	≤0.5	≤1	≤32	64	≤8/4	≤4	≤1	≤2	≤2/38
R9514	131	≤8	>16	16/8	≤1	4	≤4	≤1	≤0.5	≤0.5	≤0.5	≤0.25	>8	≤0.5	≤1	≤0.5	≤1	≤32	≤16	≤8/4	>8	≤1	4	>4/76
P6385	131	≤8	>16	16/8	>16	>8	8	8	>32	>2	≤0.5	≤0.25	>8	≤0.5	>8	≤0.5	≤1	≤32	>64	≤8/4	≤4	≤1	>8	>4/76

## Sheet: Supplemental Table S7
Supplemental Table S7: Presence of known antibiotic resistance genes (columns) across 27 ST131 isolates (rows).
CARD identifers of antibiotic resistance genes are shown as columns with presence or absence of the gene for each isolate (rows) designated as 1 or 0, respectively.
Isolate / AMR Genes	kdpE	mdtH	mdtC	mdtB	PmrF	emrK	AcrF	patA	mdtO	Escherichia_coli_23S	baeS	eptA	emrE	ugd	mdtM	rrsB	Escherichia_coli_CyaA	Escherichia_coli_UhpA	sul1	mphA	Mrx	dfrA17	sul2	aadA5	APH_3____Ib	APH_6__Id	rrnB	AAC_3__IIa	Escherichia_coli_16S	dfrA12	aadA17	TEM_176	TEM_1	aadA2	rrsD	CTX_M_15	tet_A_	TEM_206	TEM_76	TEM_208	aadA	rrsH	OXA_1	TEM_143	AAC_6___Ib_cr	TEM_215	TEM_207	TEM_148	rrsC
P1061	1	1	1	1	1	1	1	1	1	1	1	0	1	1	1	1	1	1	1	1	1	1	0	1	0	0	0	0	0	0	0	0	0	0	0	0	0	0	0	0	0	0	0	0	0	0	0	0	0
P1077	1	1	1	1	1	1	1	1	1	1	1	1	1	1	1	1	1	0	1	1	1	1	0	1	0	0	0	0	0	0	0	0	1	0	0	0	0	0	0	0	0	0	0	0	0	0	0	0	0
P6164	1	1	1	1	1	1	1	1	1	1	1	1	1	1	1	1	0	1	1	1	1	1	1	1	1	1	0	1	0	0	0	1	0	0	0	0	0	0	0	0	0	0	0	0	0	0	0	0	0
P6172	1	1	1	1	1	1	1	1	1	1	1	1	1	1	1	0	1	1	1	1	1	1	1	1	1	1	1	1	0	0	0	0	0	0	0	0	0	0	0	0	0	0	0	1	0	0	0	0	0
P6211	1	1	1	1	1	1	1	1	1	1	1	1	1	1	1	1	1	1	1	1	1	1	0	1	0	0	0	0	0	0	0	0	0	0	0	1	0	0	0	0	0	0	1	0	1	0	0	0	0
P6374	1	1	1	1	1	1	1	1	1	1	1	1	1	1	1	1	1	1	1	1	1	1	0	1	0	0	0	0	0	0	0	0	0	0	0	1	0	0	0	0	0	0	0	0	0	0	0	0	0
P6385	1	1	1	1	1	1	1	1	1	1	1	1	1	1	1	1	0	0	1	1	1	1	0	1	0	0	0	0	0	0	0	0	0	0	0	1	0	0	0	0	0	0	1	0	1	0	0	0	0
P6393	1	1	1	1	1	1	1	1	1	1	1	1	1	1	1	1	1	1	1	1	1	0	0	0	0	0	0	1	0	1	1	0	1	1	0	0	0	0	0	0	0	0	0	0	0	0	0	0	0
P6405	1	1	1	1	1	1	1	1	1	1	1	1	1	1	0	1	1	1	1	1	1	0	0	0	0	0	0	1	0	1	1	1	0	1	0	0	0	0	0	0	0	0	0	0	0	0	0	0	0
P6460	1	1	1	1	1	1	1	1	1	1	1	1	1	1	1	0	0	1	1	1	1	1	0	1	0	0	0	0	1	0	0	0	0	0	0	0	0	0	0	0	0	0	1	0	1	0	0	0	0
P6480	1	1	1	1	1	1	1	1	1	1	0	0	1	1	1	1	0	1	1	1	1	1	0	1	0	0	0	0	0	0	0	0	0	0	0	0	0	0	0	0	0	0	0	0	0	0	0	0	0
P6491	1	1	1	1	1	1	1	1	1	1	1	1	1	1	1	1	1	0	1	1	1	0	0	0	0	0	0	1	0	1	1	0	0	1	0	0	0	0	0	0	0	0	0	0	0	0	1	0	0
R9514	1	1	1	1	1	1	1	1	1	1	1	0	1	1	1	1	1	0	1	1	1	0	0	0	0	0	0	1	0	1	1	0	0	1	0	0	0	0	0	0	0	0	0	0	0	0	0	1	0
R9525	1	1	1	1	1	1	1	1	1	1	1	1	1	1	1	1	0	0	1	1	1	1	1	1	1	1	0	0	0	0	0	0	0	0	0	0	0	0	0	0	0	0	0	0	0	0	0	0	0
P1033	1	1	1	1	1	1	1	1	1	1	1	1	1	1	0	1	0	0	0	0	0	0	0	0	0	0	0	0	0	0	0	0	0	0	0	0	0	0	0	0	0	0	0	0	0	0	0	0	0
P1054	1	1	1	1	1	1	1	1	1	1	1	1	1	1	0	1	0	0	0	0	0	0	0	0	0	0	0	0	0	0	0	0	0	0	0	0	0	0	0	0	0	0	0	0	0	0	0	0	0
P1063	1	1	1	1	1	1	1	1	1	1	1	1	1	1	0	1	0	0	0	0	0	0	0	0	0	0	0	0	0	0	0	0	0	0	0	0	0	0	0	0	0	0	0	0	0	0	0	0	0
P1075-2	1	1	1	1	1	1	1	1	1	1	0	0	1	1	1	0	1	0	0	0	0	0	0	0	0	0	1	0	0	0	0	1	0	0	0	0	0	0	0	0	0	0	0	0	0	0	0	0	0
P6066	1	1	1	1	1	1	1	1	1	1	1	0	1	1	1	1	1	0	0	0	0	0	0	0	0	0	0	0	0	0	0	0	0	0	0	0	0	0	0	0	0	0	0	0	0	0	0	0	0
P6084	1	1	1	1	1	1	1	1	1	1	1	0	1	1	1	1	1	1	0	0	0	0	0	0	0	0	0	0	0	0	0	0	0	0	0	0	0	0	0	0	0	0	0	0	0	0	0	0	0
P6092	1	1	1	1	1	1	0	1	1	1	1	1	1	1	1	0	1	1	0	0	0	0	0	0	0	0	0	0	1	0	0	0	0	0	0	0	0	1	0	0	1	0	0	0	0	0	0	0	0
P6116	1	1	1	1	1	1	1	1	1	1	1	1	1	1	0	0	0	1	0	0	0	0	0	0	0	0	1	0	0	0	0	0	0	0	0	0	0	0	0	0	0	0	0	0	0	0	0	0	0
P6240	1	1	1	1	1	1	1	1	1	1	1	1	1	1	0	0	1	0	0	0	0	0	0	0	0	0	1	0	0	0	0	0	0	0	0	0	0	0	0	0	0	0	0	0	0	0	0	0	0
P6290	1	1	1	1	1	1	1	1	1	1	1	1	1	1	1	1	1	1	0	0	0	0	0	0	0	0	0	0	0	0	0	0	0	0	0	0	0	0	0	0	0	0	0	0	0	0	0	0	0
P6372	1	1	1	1	1	1	1	1	1	1	1	1	1	1	1	0	1	1	0	0	0	0	0	0	0	0	1	0	0	0	0	0	0	0	0	0	0	0	0	0	0	0	0	0	0	0	0	0	0
P6394	1	1	1	1	1	1	1	1	1	1	0	0	1	1	1	1	0	0	0	0	0	1	0	1	0	0	0	1	0	0	0	0	0	0	0	0	0	0	0	0	0	0	0	0	0	0	0	0	0
R9503	1	1	1	1	1	1	1	1	1	1	1	0	1	1	1	1	0	1	0	0	0	0	0	0	0	0	0	0	0	0	0	0	0	0	0	1	0	0	0	0	0	0	0	0	0	0	0	0	0
[truncated: 28 more columns]
